# Supplementary material for: miR-708-5p is elevated in bipolar patients and can induce mood disorder-associated behavior in mice
Source: EMBO Rep. 2025 Mar 10;26(8):2121–45. doi: 10.1038/s44319-025-00410-y (PMC12019553; doi:10.1038/s44319-025-00410-y)
Supplement: Supplementary file 3 — Source data Fig. 1 [file 44319_2025_410_MOESM3_ESM.zip]

Archive with 2 entries (1 files):
- 1F/
- 1F/1F.xlsx
