# Supplementary material for: miR-708-5p is elevated in bipolar patients and can induce mood disorder-associated behavior in mice
Source: EMBO Rep. 2025 Mar 10;26(8):2121–45. doi: 10.1038/s44319-025-00410-y (PMC12019553; doi:10.1038/s44319-025-00410-y)
Supplement: Supplementary file 3 — Source data Fig. 1 [file 44319_2025_410_MOESM3_ESM.zip › 1F/1F.xlsx]

## Sheet: 1F
	Target	Sample	Group	Cq Mean	Target	Cq Mean	ΔCq	-ΔCq
	MIR708	C1	CTL	35.0677	U6	22.3533	12.7144	-12.7144
	MIR708	C2	CTL	35.2816	U6	22.9342	12.3474	-12.3474
	MIR708	C3	CTL	34.4356	U6	22.2388	12.1967	-12.1967
	MIR708	C4	CTL	35.6393	U6	22.8313	12.808	-12.808
	MIR708	C5	CTL	35.2299	U6	22.4749	12.755	-12.755
	MIR708	C6	CTL	34.5765	U6	23.0288	11.5477	-11.5477
	MIR708	C7	CTL	35.2522	U6	22.6964	12.5558	-12.5558
	MIR708	C8	CTL	36.3119	U6	24.2916	12.0203	-12.0203
	MIR708	C9	CTL	34.2431	U6	22.0505	12.1926	-12.1926
	MIR708	C10	CTL	35.0937	U6	23.6433	11.4504	-11.4504
	MIR708	C11	CTL	34.4869	U6	22.692	11.7949	-11.7949
	MIR708	C12	CTL	34.4119	U6	22.0853	12.3266	-12.3266
	MIR708	C13	CTL	34.299	U6	22.5074	11.7916	-11.7916
	MIR708	C14	CTL	35.8947	U6	22.3771	13.5175	-13.5175
	MIR708	ER1	ER	35.8905	U6	23.037	12.8534	-12.8534
	MIR708	ER2	ER	32.2288	U6	24.1318	8.09693	-8.09693
	MIR708	ER3	ER	35.8069	U6	22.4551	13.3518	-13.3518
	MIR708	ER4	ER	32.5277	U6	21.811	10.7167	-10.7167
	MIR708	ER5	ER	30.3393	U6	22.2655	8.07388	-8.07388
	MIR708	ER6	ER	31.518	U6	22.5353	8.98267	-8.98267
	MIR708	ER7	ER	32.2755	U6	23.79	8.48553	-8.48553
	MIR708	ER9	ER	35.2833	U6	22.4432	12.8401	-12.8401
	MIR708	ER10	ER	30.0946	U6	22.5554	7.53919	-7.53919
	MIR708	ER11	ER	34.3441	U6	22.5227	11.8214	-11.8214
	MIR708	ER12	ER	34.9892	U6	22.771	12.2182	-12.2182
	MIR708	ER13	ER	35.0238	U6	22.8756	12.1482	-12.1482
	MIR708	ER14	ER	33.6816	U6	22.5347	11.1469	-11.1469
	MIR708	ER15	ER	31.9982	U6	22.7177	9.28052	-9.28052
	MIR708	ER16	ER	33.0519	U6	23.9739	9.07804	-9.07804
	MIR708	ER18	ER	33.9134	U6	22.8118	11.1016	-11.1016
	MIR708	GR1	GR	36.466	U6	23.556	12.91	-12.91
	MIR708	GR2	GR	31.3271	U6	23.2789	8.04815	-8.04815
	MIR708	GR3	GR	34.9193	U6	23.7814	11.1378	-11.1378
	MIR708	GR4	GR	32.0621	U6	23.1481	8.91397	-8.91397
	MIR708	GR5	GR	33.0317	U6	26.3734	6.6583	-6.6583
	MIR708	GR6	GR	35.1665	U6	25.7763	9.3902	-9.3902
	MIR708	GR7	GR	34.6921	U6	22.2085	12.4836	-12.4836
	MIR708	GR8	GR	32.2324	U6	23.212	9.02036	-9.02036
	MIR708	GR9	GR	35.1412	U6	23.3567	11.7845	-11.7845
	MIR708	GR10	GR	34.4348	U6	23.0941	11.3407	-11.3407
	MIR708	GR11	GR	31.3713	U6	22.9936	8.37775	-8.37775
	MIR708	GR12	GR	32.447	U6	23.9921	8.45489	-8.45489
	MIR708	GR13	GR	32.1827	U6	22.6211	9.56159	-9.56159
	MIR708	GR14	GR	30.0483	U6	21.2035	8.84485	-8.84485
	MIR708	GR15	GR	32.5867	U6	23.0438	9.54287	-9.54287
	MIR708	GR16	GR	34.7529	U6	24.2476	10.5053	-10.5053
	MIR708	GR17	GR	34.8719	U6	23.4259	11.4459	-11.4459
	MIR708	GR18	GR	35.7339	U6	23.8919	11.842	-11.842

## Sheet: README
	Target: miR-708-5p or U6 (used to normalize data).
	Group: CTL (Control, samples C1-C14), ER (Environmental Risk, samples E1-E18) and GR (Genetic Risk, samples GR1- GR18).
	Cq mean: mean Cq of 2-3 qPCR wells.
	DeltaCq: miR-708-5p Cq minus U6 Cq.
	-DeltaCq: negative DeltaCq, used to easily visualize the data.
