# Supplementary material for: miR-708-5p is elevated in bipolar patients and can induce mood disorder-associated behavior in mice
Source: EMBO Rep. 2025 Mar 10;26(8):2121–45. doi: 10.1038/s44319-025-00410-y (PMC12019553; doi:10.1038/s44319-025-00410-y)
Supplement: Supplementary file 4 — Source data Fig. 2 [file 44319_2025_410_MOESM4_ESM.zip]

Archive with 16 entries (11 files):
- 2B/
- 2B/2B left panel - cropped.tif
- 2B/2B left panel - full.tif
- 2B/2B left panel - raw.czi
- 2B/2B right panel - cropped.tif
- 2B/2B right panel - full.tif
- 2B/2B right panel - raw.czi
- 2B/README.txt
- 2C/
- 2C/2C.xlsx
- 2A/
- 2A/2A.xlsx
- 2E/
- 2E/2E.xlsx
- 2F/
- 2F/2F.xlsx
