# Supplementary material for: miR-708-5p is elevated in bipolar patients and can induce mood disorder-associated behavior in mice
Source: EMBO Rep. 2025 Mar 10;26(8):2121–45. doi: 10.1038/s44319-025-00410-y (PMC12019553; doi:10.1038/s44319-025-00410-y)
Supplement: Supplementary file 4 — Source data Fig. 2 [file 44319_2025_410_MOESM4_ESM.zip › 2B/README.txt]

For both Figure 2B left and right panels:

1 file with the raw file directly from the microscope software (.czi).
1 file with the full merged (green and red channels only) and converted to tif.
1 file with the cropped field of view present in the manuscript.
