# Supplementary material for: miR-708-5p is elevated in bipolar patients and can induce mood disorder-associated behavior in mice
Source: EMBO Rep. 2025 Mar 10;26(8):2121–45. doi: 10.1038/s44319-025-00410-y (PMC12019553; doi:10.1038/s44319-025-00410-y)
Supplement: Supplementary file 4 — Source data Fig. 2 [file 44319_2025_410_MOESM4_ESM.zip › 2C/2C.xlsx]

## Sheet: 2C
	n=1
	Group	Target	Cq Mean	Target	Cq Mean	ΔCq	2^-ΔCq
	DIV6	miR708	27.0368	U6	22.3144	4.72245	0.0378793
	DIV9	miR708	27.1862	U6	20.8962	6.29003	0.0127794
	DIV12	miR708	27.1831	U6	21.3263	5.85682	0.0172552
	DIV15	miR708	27.4378	U6	21.6627	5.77502	0.0182619
	DIV19	miR708	27.2363	U6	21.2712	5.96513	0.0160073
	DIV22	miR708	27.5821	U6	21.8207	5.76138	0.0184353
	n=2
	Group	Target	Cq Mean	Target	Cq Mean	ΔCq	2^-ΔCq
	DIV6	miR708	26.2727	U6	21.2595	5.01318	0.0309658
	DIV9	miR708	26.5959	U6	21.6327	4.9632	0.0320574
	DIV12	miR708	27.0748	U6	21.5057	5.56909	0.0210638
	DIV15	miR708	26.718	U6	21.149	5.56898	0.0210654
	DIV19	miR708	27.315	U6	21.44	5.875	0.0170392
	DIV22	miR708	26.8189	U6	21.6525	5.1664	0.0278458
	n=3
	Group	Target	Cq Mean	Target	Cq Mean	ΔCq	2^-ΔCq
	DIV9	miR708	27.362	U6	21.1152	6.24684	0.0131678
	DIV12	miR708	27.8093	U6	21.0954	6.71391	0.009526
	DIV15	miR708	27.3481	U6	21.5225	5.82558	0.017633
	DIV19	miR708	27.2778	U6	21.5241	5.75372	0.0185336
	DIV22	miR708	27.2773	U6	21.318	5.95928	0.0160722
		n=1	n=2	n=3
	DIV6	0.0378793	0.0309658
	DIV9	0.0127794	0.0320574	0.0131678
	DIV12	0.0172552	0.0210638	0.009526
	DIV15	0.0182619	0.0210654	0.017633
	DIV19	0.0160073	0.0170392	0.0185336
	DIV22	0.0184353	0.0278458	0.0160722

## Sheet: README
	Target: miR-708-5p or U6 (used to normalize data).
	Groups: DIV6, DIV9, DIV12, DIV15, DIV19, DIV22
	Cq mean: mean Cq of 2-3 qPCR wells.
	DeltaCq: miR-708-5p Cq minus U6 Cq.
	2^-ΔCq: relative expression; a type of data transformation to make them easier to be visualized.
