# Supplementary material for: miR-708-5p is elevated in bipolar patients and can induce mood disorder-associated behavior in mice
Source: EMBO Rep. 2025 Mar 10;26(8):2121–45. doi: 10.1038/s44319-025-00410-y (PMC12019553; doi:10.1038/s44319-025-00410-y)
Supplement: Supplementary file 4 — Source data Fig. 2 [file 44319_2025_410_MOESM4_ESM.zip › 2A/2A.xlsx]

## Sheet: 2A
	n=1								n=2								n=3
		Target	Cq mean	Target	Cq mean	ΔCq	2^-ΔCq			Target	Cq mean	Target	Cq mean	ΔCq	2^-ΔCq			Target	Cq mean	Target	Cq mean	ΔCq	2^-ΔCq
	Amygdala	miR-708-5p	26.1745	U6	22.77	3.4045	0.094437		Amygdala	miR-708-5p	26.5879	U6	21.4194	5.1685	0.0278053		Amygdala	miR-708-5p	26.2454	U6	21.7251	4.52032	0.0435759
	Cerebellum	miR-708-5p	27.4466	U6	21.72	5.72656	0.0188857		Cerebellum	miR-708-5p	27.788	U6	20.6222	7.16584	0.00696415		Cerebellum	miR-708-5p	27.4963	U6	21.2038	6.29253	0.0127574
	Frontal cortex	miR-708-5p	26.7581	U6	22.83	3.92815	0.0656916		Frontal cortex	miR-708-5p	26.8176	U6	21.8494	4.96817	0.031947		Frontal cortex	miR-708-5p	26.4088	U6	21.601	4.80775	0.0357046
	Hippocampus	miR-708-5p	26.1237	U6	22.81	3.3137	0.100572		Hippocampus	miR-708-5p	26.5507	U6	21.7523	4.79844	0.0359358		Hippocampus	miR-708-5p	27.1235	U6	21.8833	5.24012	0.0264585
	Hypothalamus	miR-708-5p	27.2241	U6	22.74	4.48412	0.0446834		Hypothalamus	miR-708-5p	27.1659	U6	21.5471	5.61883	0.02035		Hypothalamus	miR-708-5p	27.0227	U6	21.7413	5.28146	0.0257112
	Olfactory Bulb	miR-708-5p	25.0333	U6	21.99	3.04334	0.121301		Olfactory Bulb	miR-708-5p	25.2657	U6	21.3456	3.92004	0.0660617		Olfactory Bulb	miR-708-5p	25.3406	U6	21.1512	4.18936	0.0548123
	Parietal cortex	miR-708-5p	26.9798	U6	22.71	4.26985	0.051838		Parietal cortex	miR-708-5p	26.9148	U6	22.1712	4.74362	0.0373274		Parietal cortex	miR-708-5p	26.851	U6	21.8013	5.04971	0.0301917
	Striatum	miR-708-5p	25.5875	U6	22.72	2.86751	0.137023		Striatum	miR-708-5p	26.5936	U6	21.6686	4.92506	0.0329161		Striatum	miR-708-5p	26.2354	U6	21.736	4.49936	0.0442137
	Thalamus	miR-708-5p	27.3443	U6	23.12	4.22431	0.0535003		Thalamus	miR-708-5p	27.4178	U6	22.2767	5.14115	0.0283373		Thalamus	miR-708-5p	26.3605	U6	21.6644	4.69613	0.0385766
	Brain region:	Amygdala	Cerebellum	Frontal cortex	Hippocampus	Hypothalamus	Olfactory bulb	Parietal cortex	Striatum	Thalamus
	n1	0.094437	0.0188857	0.0656916	0.100572	0.0446834	0.121301	0.051838	0.137023	0.0535003
	n2	0.0278053	0.00696415	0.031947	0.0359358	0.02035	0.0660617	0.0373274	0.0329161	0.0283373
	n3	0.0435759	0.0127574	0.0357046	0.0264585	0.0257112	0.0548123	0.0301917	0.0442137	0.0385766

## Sheet: README
	Target: miR-708-5p or U6 (used to normalize data).
	Groups: Amygdala, Cerebellum, Frontal cortex, Hippocampus, Hypothalamus, Olfactory Bulb, Parietal cortex, Striatum, Thalamus
	Cq mean: mean Cq of 2-3 qPCR wells.
	DeltaCq: miR-708-5p Cq minus U6 Cq.
	2^-ΔCq: relative expression; a type of data transformation to make them easier to be visualized.
