# Supplementary material for: miR-708-5p is elevated in bipolar patients and can induce mood disorder-associated behavior in mice
Source: EMBO Rep. 2025 Mar 10;26(8):2121–45. doi: 10.1038/s44319-025-00410-y (PMC12019553; doi:10.1038/s44319-025-00410-y)
Supplement: Supplementary file 4 — Source data Fig. 2 [file 44319_2025_410_MOESM4_ESM.zip › 2E/2E.xlsx]

## Sheet: 2E
	Condition	Sample	Target Name	Cq mean	Target Name	Cq mean	ΔCq	-ΔCq
	WT Standard	132	mir-708-5p	28.7682	U6	20.875	7.89327	-7.89327
		165	mir-708-5p	27.5217	U6	21.0304	6.49124	-6.49124
		235	mir-708-5p	27.3272	U6	20.99	6.33718	-6.33718
		L1P11	mir-708-5p	27.5742	U6	20.6737	6.90053	-6.90053
		L3P7	mir-708-5p	27.1512	U6	20.5426	6.6086	-6.6086
		L3P9	mir-708-5p	26.8238	U6	20.5853	6.23847	-6.23847
		L5P10	mir-708-5p	26.8918	U6	20.8965	5.99527	-5.99527
		L6P11	mir-708-5p	27.0594	U6	20.9181	6.14125	-6.14125
		L6P12	mir-708-5p	27.3405	U6	20.6665	6.674	-6.674
	WT Isolation	155	mir-708-5p	26.8768	U6	21.3229	5.55388	-5.55388
		159	mir-708-5p	27.5548	U6	22.0414	5.51337	-5.51337
		234	mir-708-5p	27.3197	U6	21.2644	6.05522	-6.05522
		L1P5	mir-708-5p	27.348	U6	21.0009	6.34716	-6.34716
		L5P1	mir-708-5p	27.0681	U6	20.8685	6.19956	-6.19956
		L5P2	mir-708-5p	27.5093	U6	21.3621	6.14727	-6.14727
		L7P2	mir-708-5p	27.3039	U6	21.0632	6.24075	-6.24075
		L7P6	mir-708-5p	27.3735	U6	21.135	6.23843	-6.23843
		L8P9	mir-708-5p	26.7346	U6	21.6749	5.0597	-5.0597
	HET Standard	130	mir-708-5p	27.473	U6	21.147	6.326	-6.326
		163	mir-708-5p	27.438	U6	21.2555	6.18252	-6.18252
		230	mir-708-5p	27.3813	U6	21.2368	6.14447	-6.14447
		L1P8	mir-708-5p	26.2233	U6	20.9615	5.26174	-5.26174
		L3P10	mir-708-5p	26.6205	U6	20.9944	5.62614	-5.62614
		L3P14	mir-708-5p	26.394	U6	21.5198	4.87417	-4.87417
		L5P15	mir-708-5p	27.1599	U6	21.1318	6.02812	-6.02812
		L4P7	mir-708-5p	26.7898	U6	21.4145	5.37534	-5.37534
		L6P13	mir-708-5p	27.0599	U6	21.3195	5.7404	-5.7404
	HET Isolation	149	mir-708-5p	27.1964	U6	21.067	6.12939	-6.12939
		170	mir-708-5p	27.4518	U6	21.0663	6.38552	-6.38552
		227	mir-708-5p	26.957	U6	21.5402	5.41675	-5.41675
		L1P1	mir-708-5p	27.0906	U6	20.9295	6.16106	-6.16106
		L5P9	mir-708-5p	26.9201	U6	21.0982	5.8219	-5.8219
		L5P13	mir-708-5p	27.5503	U6	21.1049	6.44545	-6.44545
		L7P1	mir-708-5p	27.3754	U6	20.8743	6.50115	-6.50115
		L7P9	mir-708-5p	27.1688	U6	21.1812	5.98758	-5.98758
		L8P6	mir-708-5p	26.6975	U6	20.9017	5.79582	-5.79582

## Sheet: README
	Target: miR-708-5p or U6 (used to normalize data).
	Groups: WT Standard housing, WT Social isolation, HET Standard housing, HET Social isolation
	Cq mean: mean Cq of 2-3 qPCR wells.
	DeltaCq: miR-708-5p Cq minus U6 Cq.
	-DeltaCq: negative DeltaCq, used to easily visualize the data.
