# Supplementary material for: miR-708-5p is elevated in bipolar patients and can induce mood disorder-associated behavior in mice
Source: EMBO Rep. 2025 Mar 10;26(8):2121–45. doi: 10.1038/s44319-025-00410-y (PMC12019553; doi:10.1038/s44319-025-00410-y)
Supplement: Supplementary file 4 — Source data Fig. 2 [file 44319_2025_410_MOESM4_ESM.zip › 2F/2F.xlsx]

## Sheet: 2F
	Condition	Sample	Target Name	Cq mean	Target Name	Cq mean	ΔCq	-ΔCq
	WT Standard	132	mir-129-5p	24.5523	U6	18.1154	6.43689	-6.43689
		165	mir-129-5p	24.8792	U6	18.1588	6.72043	-6.72043
		235	mir-129-5p	25.1153	U6	18.0679	7.0474	-7.0474
		L1P11	mir-129-5p	26.153	U6	19.5884	6.56466	-6.56466
		L3P7	mir-129-5p	24.1302	U6	18.0313	6.09887	-6.09887
		L3P9	mir-129-5p	24.2257	U6	17.8663	6.35946	-6.35946
		L5P10	mir-129-5p	24.4326	U6	18.2287	6.20385	-6.20385
	WT Isolation	155	mir-129-5p	24.8745	U6	18.6529	6.22158	-6.22158
		159	mir-129-5p	26.2825	U6	19.5049	6.77753	-6.77753
		234	mir-129-5p	23.7359	U6	17.9693	5.76663	-5.76663
		L1P5	mir-129-5p	24.6126	U6	17.7241	6.8885	-6.8885
		L5P1	mir-129-5p	24.4507	U6	17.9785	6.47229	-6.47229
		L5P2	mir-129-5p	22.7283	U6	17.3169	5.41135	-5.41135
		L7P2	mir-129-5p	22.8706	U6	17.4519	5.41866	-5.41866
	HET Standard	130	mir-129-5p	24.1445	U6	17.5696	6.57489	-6.57489
		163	mir-129-5p	26.0868	U6	19.7553	6.33144	-6.33144
		230	mir-129-5p	24.5294	U6	17.839	6.69038	-6.69038
		L1P8	mir-129-5p	23.8648	U6	17.5859	6.2789	-6.2789
		L3P10	mir-129-5p	24.3908	U6	17.8986	6.49211	-6.49211
		L3P14	mir-129-5p	23.7304	U6	16.7382	6.99222	-6.99222
		L5P15	mir-129-5p	22.9198	U6	16.9587	5.9611	-5.9611
	HET Isolation	149	mir-129-5p	23.9316	U6	17.785	6.14657	-6.14657
		170	mir-129-5p	24.9036	U6	19.6958	5.20778	-5.20778
		227	mir-129-5p	24.6394	U6	18.2425	6.39698	-6.39698
		L1P1	mir-129-5p	25.3617	U6	18.3799	6.98181	-6.98181
		L5P9	mir-129-5p	26.091	U6	19.5084	6.58259	-6.58259
		L5P13	mir-129-5p	23.8708	U6	17.2694	6.60142	-6.60142
		L7P1	mir-129-5p	23.0035	U6	17.3128	5.69073	-5.69073

## Sheet: README
	Target: miR-129-5p or U6 (used to normalize data).
	Groups: WT Standard housing, WT Social isolation, HET Standard housing, HET Social isolation
	Cq mean: mean Cq of 2-3 qPCR wells.
	DeltaCq: miR-129-5p Cq minus U6 Cq.
	-DeltaCq: negative DeltaCq, used to easily visualize the data.
