# Supplementary material for: miR-708-5p is elevated in bipolar patients and can induce mood disorder-associated behavior in mice
Source: EMBO Rep. 2025 Mar 10;26(8):2121–45. doi: 10.1038/s44319-025-00410-y (PMC12019553; doi:10.1038/s44319-025-00410-y)
Supplement: Supplementary file 5 — Source data Fig. 3 [file 44319_2025_410_MOESM5_ESM.zip]

Archive with 20 entries (14 files):
- 3G/
- 3G/3G.xlsx
- 3F/
- 3F/3F.xlsx
- 3D/
- 3D/3D.xlsx
- 3E/
- 3E/3E.xlsx
- 3B/
- 3B/Dorsal - GFP.tif
- 3B/Dorsal - Hoechst.tif
- 3B/Dorsal - Merge.tif
- 3B/Dorsal.czi
- 3B/README.txt
- 3B/Ventral - GFP.tif
- 3B/Ventral - Hoechst.tif
- 3B/Ventral - Merge.tif
- 3B/Ventral.czi
- 3H/
- 3H/3H.xlsx
