# Supplementary material for: miR-708-5p is elevated in bipolar patients and can induce mood disorder-associated behavior in mice
Source: EMBO Rep. 2025 Mar 10;26(8):2121–45. doi: 10.1038/s44319-025-00410-y (PMC12019553; doi:10.1038/s44319-025-00410-y)
Supplement: Supplementary file 5 — Source data Fig. 3 [file 44319_2025_410_MOESM5_ESM.zip › 3G/3G.xlsx]

## Sheet: 3G
Females
	Group	Animal n	Immobility (s)
	hpCTL	158	135	COHORT 1
	hpCTL	138	106	COHORT 1
	hpCTL	142	135	COHORT 1
	hpCTL	139	126	COHORT 1
	hpCTL	143	141	COHORT 1
	hpCTL	404	126	COHORT 2
	hpCTL	405	136	COHORT 2
	hpCTL	408	106	COHORT 2
	hpCTL	409	86	COHORT 2
	hpCTL	412	115	COHORT 2
	hpCTL	417	152	COHORT 2
	hpCTL	416	109	COHORT 2
	hp708	159	84	COHORT 1
	hp708	140	93	COHORT 1
	hp708	144	116	COHORT 1
	hp708	141	103	COHORT 1
	hp708	145	137	COHORT 1
	hp708	406	112	COHORT 2
	hp708	407	112	COHORT 2
	hp708	410	101	COHORT 2
	hp708	414	180	COHORT 2
	hp708	413	134	COHORT 2
	hp708	418	90	COHORT 2
	hp708	419	108	COHORT 2

## Sheet: README
	Groups: hpCTL, hp708.
	Animal n: animal number (internal reference only).
	Immobility (s): time spent immobile in the tail suspension test.
