# Supplementary material for: miR-708-5p is elevated in bipolar patients and can induce mood disorder-associated behavior in mice
Source: EMBO Rep. 2025 Mar 10;26(8):2121–45. doi: 10.1038/s44319-025-00410-y (PMC12019553; doi:10.1038/s44319-025-00410-y)
Supplement: Supplementary file 5 — Source data Fig. 3 [file 44319_2025_410_MOESM5_ESM.zip › 3F/3F.xlsx]

## Sheet: 3F
Males
	Group	Animal n	Immobility (s)
	hpCTL	168	135	COHORT 1
	hpCTL	160	143	COHORT 1
	hpCTL	164	138	COHORT 1
	hpCTL	161	141	COHORT 1
	hpCTL	165	120	COHORT 1
	hpCTL	321	166	COHORT 2
	hpCTL	320	135	COHORT 2
	hpCTL	325	159	COHORT 2
	hpCTL	324	117	COHORT 2
	hpCTL	328	160	COHORT 2
	hpCTL	360	106	COHORT 3
	hpCTL	361	136	COHORT 3
	hpCTL	357	126	COHORT 3
	hpCTL	356	101	COHORT 3
	hpCTL	364	144	COHORT 3
	hp708	169	62	COHORT 1
	hp708	162	90	COHORT 1
	hp708	166	88	COHORT 1
	hp708	163	93	COHORT 1
	hp708	167	63	COHORT 1
	hp708	323	127	COHORT 2
	hp708	322	61	COHORT 2
	hp708	327	101	COHORT 2
	hp708	326	104	COHORT 2
	hp708	329	59	COHORT 2
	hp708	362	102	COHORT 3
	hp708	363	91	COHORT 3
	hp708	359	27	COHORT 3
	hp708	358	128	COHORT 3
	hp708	365	65	COHORT 3

## Sheet: README
	Groups: hpCTL, hp708.
	Animal n: animal number (internal reference only).
	Immobility (s): time spent immobile in the tail suspension test.
