# Supplementary material for: miR-708-5p is elevated in bipolar patients and can induce mood disorder-associated behavior in mice
Source: EMBO Rep. 2025 Mar 10;26(8):2121–45. doi: 10.1038/s44319-025-00410-y (PMC12019553; doi:10.1038/s44319-025-00410-y)
Supplement: Supplementary file 5 — Source data Fig. 3 [file 44319_2025_410_MOESM5_ESM.zip › 3E/3E.xlsx]

## Sheet: 3E
Females
			Figure 3E		Appendix Figure S1D	Appendix Figure S1C
	Group	Animal n	Novel obj (s)	Familiar obj (s)	Total exploration (s)	% novel
	hpCTL	138	62	34	96	64.5833	COHORT 1
	hpCTL	139	27	23	50	54	COHORT 1
	hpCTL	142	56	32	88	63.6364	COHORT 1
	hpCTL	143	52	26	78	66.6667	COHORT 1
	hpCTL	158	60	30	90	66.6667	COHORT 1
	hpCTL	404	15	13	28	53.5714	COHORT 2
	hpCTL	405	17	10	27	62.963	COHORT 2
	hpCTL	408	18	5	23	78.2609	COHORT 2
	hpCTL	409	27	14	41	65.8537	COHORT 2
	hpCTL	412	65	42	107	60.7477	COHORT 2
	hpCTL	416	43	30	73	58.9041	COHORT 2
	hpCTL	417	39	20	59	66.1017	COHORT 2
	hp708	140	24	29	53	45.283	COHORT 1
	hp708	141	53	44	97	54.6392	COHORT 1
	hp708	144	49	48	97	50.5155	COHORT 1
	hp708	145	49	24	73	67.1233	COHORT 1
	hp708	159	44	41	85	51.7647	COHORT 1
	hp708	406	14	13	27	51.8519	COHORT 2
	hp708	407	29	7	36	80.5556	COHORT 2
	hp708	410	48	19	67	71.6418	COHORT 2
	hp708	413	5	7	12	41.6667	COHORT 2	Mouse 413 spent less than 20s exploring the objects, and was therefore excluded from the final results
	hp708	414	30	17	47	63.8298	COHORT 2
	hp708	418	53	44	97	54.6392	COHORT 2
	hp708	419	21	9	30	70	COHORT 2

## Sheet: README
	Groups: hpCTL, hp708.
	Animal n: animal number (internal reference only).
	Novel obj (s): time spent exploring the novel object.
	Familiar obj (s): time spent exploring the familiar object.
	Total exploration (s): time exploring the novel plus the familiar object (Appendix Figure S1D). Mice that explore both objects for less than 20s should be excluded from the test.
	%Novel (discrimination index): percent of the time exploring the novel object (Appendix Figure S1C).
