# Supplementary material for: miR-708-5p is elevated in bipolar patients and can induce mood disorder-associated behavior in mice
Source: EMBO Rep. 2025 Mar 10;26(8):2121–45. doi: 10.1038/s44319-025-00410-y (PMC12019553; doi:10.1038/s44319-025-00410-y)
Supplement: Supplementary file 5 — Source data Fig. 3 [file 44319_2025_410_MOESM5_ESM.zip › 3B/README.txt]

For Figure 3B top and bottom panels:

1 file with the raw file directly from the microscope software (.czi).
1 file with the exported .tif for the GFP and Hoechst channels, and their merge.
