# Supplementary material for: miR-708-5p is elevated in bipolar patients and can induce mood disorder-associated behavior in mice
Source: EMBO Rep. 2025 Mar 10;26(8):2121–45. doi: 10.1038/s44319-025-00410-y (PMC12019553; doi:10.1038/s44319-025-00410-y)
Supplement: Supplementary file 5 — Source data Fig. 3 [file 44319_2025_410_MOESM5_ESM.zip › 3H/3H.xlsx]

## Sheet: 3H
Cohort 1 - males
	Sex	Target	Animal n	Group	Cq mean	Target	Cq mean	ΔCq	-ΔCq
	male	mir708	160	hpCTL	29.5516	U6	24.5022	5.0494	-5.0494
	male	mir708	161	hpCTL	26.1289	U6	22.0665	4.06238	-4.06238
	male	mir708	164	hpCTL	25.9752	U6	22.0293	3.94589	-3.94589
	male	mir708	165	hpCTL	25.925	U6	21.7867	4.13835	-4.13835
	male	mir708	168	hpCTL	25.8167	U6	22.0281	3.78862	-3.78862
	male	mir708	162	hp708	25.358	U6	22.0555	3.30252	-3.30252
	male	mir708	163	hp708	24.0646	U6	22.1464	1.91821	-1.91821
	male	mir708	166	hp708	22.2077	U6	23.34	-1.13231	1.13231
	male	mir708	167	hp708	23.8974	U6	22.138	1.7594	-1.7594
	male	mir708	169	hp708	22.9876	U6	22.2345	0.7531	-0.7531
	Sex	Target	Animal n	Group	Cq mean	Target	Cq mean	ΔCq	-ΔCq
	female	mir708	138	hpCTL	25.8285	U6	22.0176	3.81092	-3.81092
	female	mir708	139	hpCTL	26.1709	U6	22.1839	3.98698	-3.98698
	female	mir708	142	hpCTL	25.828	U6	21.9282	3.89982	-3.89982
	female	mir708	143	hpCTL	25.6328	U6	22.0701	3.56268	-3.56268
	female	mir708	158	hpCTL	25.7949	U6	21.9572	3.83775	-3.83775
	female	mir708	140	hp708	22.2089	U6	21.965	0.24386	-0.24386
	female	mir708	141	hp708	24.4229	U6	21.7766	2.64632	-2.64632
	female	mir708	144	hp708	22.696	U6	22.3925	0.303493	-0.303493
	female	mir708	145	hp708	23.8931	U6	21.9016	1.99148	-1.99148
	female	mir708	159	hp708	21.7832	U6	22.0425	-0.259223	0.259223
Cohort 2 - males
	Sex	Target	Animal n	Group	Cq Mean	Target	Cq Mean	ΔCq	-ΔCq
	male	mir708	320	hpCTL	25.738	U6	22.361	3.37701	-3.37701
	male	mir708	321	hpCTL	26.1883	U6	22.3821	3.8062	-3.8062
	male	mir708	324	hpCTL	25.6109	U6	21.6333	3.9776	-3.9776
	male	mir708	325	hpCTL	26.1017	U6	22.2028	3.8989	-3.8989
	male	mir708	328	hpCTL	25.6397	U6	22.5149	3.12482	-3.12482
	male	mir708	322	hp708	22.2973	U6	22.3799	-0.0826199	0.0826199
	male	mir708	323	hp708	23.0301	U6	22.161	0.869164	-0.869164
	male	mir708	326	hp708	22.6455	U6	22.2745	0.370979	-0.370979
	male	mir708	327	hp708	23.2073	U6	21.9946	1.21277	-1.21277
	male	mir708	329	hp708	23.1489	U6	22.3799	0.76894	-0.76894
Cohort 3 - males
	Sex	Target	Animal n	Group	Cq Mean	Target	Cq Mean	ΔCq	-ΔCq
	male	miR-708	356	hpCTL	27.4586	U6	24.1325	3.3261	-3.3261
	male	miR-708	357	hpCTL	27.2679	U6	23.9039	3.36403	-3.36403
	male	miR-708	360	hpCTL	27.6205	U6	23.9469	3.67367	-3.67367
	male	miR-708	361	hpCTL	27.5391	U6	23.8923	3.64686	-3.64686
	male	miR-708	364	hpCTL	27.7641	U6	23.9902	3.77389	-3.77389
	male	miR-708	358	hp708	24.3715	U6	23.6946	0.67692	-0.67692
	male	miR-708	359	hp708	23.6609	U6	23.8295	-0.168566	0.168566
	male	miR-708	362	hp708	22.8893	U6	23.9316	-1.04237	1.04237
	male	miR-708	363	hp708	24.7567	U6	23.7082	1.04854	-1.04854
	male	miR-708	365	hp708	24.4462	U6	23.7068	0.739405	-0.739405
Cohort 2 - females
	Sex	Target	Animal n	Group	Cq Mean	Target	Cq Mean	ΔCq	-ΔCq
	female	miR-708	404	hpCTL	25.9937	U6	23.0362	2.95748	-2.95748
	female	miR-708	405	hpCTL	25.7516	U6	22.5359	3.21566	-3.21566
	female	miR-708	408	hpCTL	25.8254	U6	22.9454	2.87994	-2.87994
	female	miR-708	409	hpCTL	25.383	U6	22.4953	2.88776	-2.88776
	female	miR-708	412	hpCTL	25.4854	U6	22.8784	2.60705	-2.60705
	female	miR-708	416	hpCTL	25.2624	U6	22.1992	3.06319	-3.06319
	female	miR-708	417	hpCTL	25.7284	U6	22.471	3.25746	-3.25746
	female	miR-708	406	hp708	24.2443	U6	22.9462	1.29809	-1.29809
	female	miR-708	407	hp708	22.9163	U6	23.1004	-0.18413	0.18413
	female	miR-708	410	hp708	22.4599	U6	23.0267	-0.56682	0.56682
	female	miR-708	413	hp708	23.0387	U6	23.154	-0.115278	0.115278
	female	miR-708	414	hp708	24.4386	U6	22.6716	1.76706	-1.76706
	female	miR-708	418	hp708	24.7149	U6	22.4745	2.24037	-2.24037
	female	miR-708	419	hp708	23.6143	U6	22.9549	0.659389	-0.659389
Cohort 4 - males
	Sex	Target	Animal n	Group	Cq Mean	Target	Cq Mean	ΔCq	-ΔCq
	male	miR-708	462	hpCTL	26.2296	U6	23.0526	3.17706	-3.17706
	male	miR-708	463	hpCTL	26.4204	U6	23.297	3.12333	-3.12333
	male	miR-708	466	hpCTL	26.4304	U6	22.4354	3.99506	-3.99506
	male	miR-708	467	hpCTL	25.9323	U6	23.3263	2.60604	-2.60604
	male	miR-708	470	hpCTL	25.8745	U6	22.9112	2.96335	-2.96335
	male	miR-708	471	hpCTL	26.0452	U6	23.1749	2.87029	-2.87029
	male	miR-708	474	hpCTL	25.6521	U6	22.669	2.9831	-2.9831
	male	miR-708	475	hpCTL	26.2159	U6	23.0782	3.13768	-3.13768
	male	miR-708	478	hpCTL	25.9388	U6	22.8033	3.13543	-3.13543
	male	miR-708	479	hpCTL	26.4693	U6	23.0175	3.45184	-3.45184
	male	miR-708	482	hpCTL	25.8677	U6	22.8874	2.98027	-2.98027
	male	miR-708	483	hpCTL	25.5924	U6	22.9139	2.6785	-2.6785
	male	miR-708	464	hp708	24.445	U6	23.0233	1.42163	-1.42163
	male	miR-708	465	hp708	23.3531	U6	23.0561	0.297047	-0.297047
	male	miR-708	468	hp708	22.8495	U6	22.4162	0.43338	-0.43338
	male	miR-708	469	hp708	22.8521	U6	23.0924	-0.240322	0.240322
	male	miR-708	472	hp708	22.5368	U6	23.1313	-0.594517	0.594517
	male	miR-708	473	hp708	21.8363	U6	23.1084	-1.27212	1.27212
	male	miR-708	476	hp708	23.076	U6	22.8804	0.195587	-0.195587
	male	miR-708	477	hp708	22.8443	U6	22.949	-0.104683	0.104683
	male	miR-708	480	hp708	24.0753	U6	22.5972	1.47812	-1.47812
	male	miR-708	481	hp708	23.3105	U6	23.1675	0.143019	-0.143019
	male	miR-708	484	hp708	23.305	U6	22.9666	0.33836	-0.33836
	male	miR-708	485	hp708	22.6797	U6	22.6051	0.0745778	-0.0745778

## Sheet: README
	Sex: male, female.
	Animal n: animal number (internal reference only).
	Target: miR-708-5p or U6 (used to normalize data).
	Group: hpCTL, hp708.
	Cq mean: mean Cq of 2-3 qPCR wells.
	DeltaCq: miR-708-5p Cq minus U6 Cq.
	-DeltaCq: negative DeltaCq, used to easily visualize the data.
	The final result contains male and female samples pooled together.
