# Supplementary material for: miR-708-5p is elevated in bipolar patients and can induce mood disorder-associated behavior in mice
Source: EMBO Rep. 2025 Mar 10;26(8):2121–45. doi: 10.1038/s44319-025-00410-y (PMC12019553; doi:10.1038/s44319-025-00410-y)
Supplement: Supplementary file 6 — Source data Fig. 4 [file 44319_2025_410_MOESM6_ESM.zip]

Archive with 18 entries (12 files):
- 4F/
- 4F/4F.xlsx
- 4C/
- 4C/4C.xlsx
- 4D/
- 4D/4D.xlsx
- 4B/
- 4B/4B.xlsx
- 4G/
- 4G/4G.xlsx
- 4E/
- 4E/Neuronatin cropped full.tif
- 4E/Neuronatin cropped.tif
- 4E/Neuronatin.tif
- 4E/README 4E.docx
- 4E/Tubulin cropped full.tif
- 4E/Tubulin cropped.tif
- 4E/Tubulin.tif
