# Supplementary material for: miR-708-5p is elevated in bipolar patients and can induce mood disorder-associated behavior in mice
Source: EMBO Rep. 2025 Mar 10;26(8):2121–45. doi: 10.1038/s44319-025-00410-y (PMC12019553; doi:10.1038/s44319-025-00410-y)
Supplement: Supplementary file 6 — Source data Fig. 4 [file 44319_2025_410_MOESM6_ESM.zip › 4F/4F.xlsx]

## Sheet: 4F
			Tubulin	Neuronatin	Rel.Intensity		hpCTL	hp708
	hpCTL	1	7979.71	11907.3	1.4922		1.4922	0.919092
	hp708	2	9394.25	8634.17	0.919092		1.14494	0.743899
	hpCTL	3	9611.95	11005.1	1.14494		1.06662	0.823049
	hp708	4	12324.5	9168.2	0.743899		0.413688	0.259144
	hpCTL	5	10031.9	10700.1	1.06662
	hp708	6	13732.2	11302.3	0.823049
	hpCTL	7	12819.4	5303.23	0.413688
	hp708	8	13003.3	3369.74	0.259144

## Sheet: README
	WB bands intensity were measured with FIJI ImageJ.
	Relative intensity: NNAT intensity divided by Tubulin intensity
