# Supplementary material for: miR-708-5p is elevated in bipolar patients and can induce mood disorder-associated behavior in mice
Source: EMBO Rep. 2025 Mar 10;26(8):2121–45. doi: 10.1038/s44319-025-00410-y (PMC12019553; doi:10.1038/s44319-025-00410-y)
Supplement: Supplementary file 6 — Source data Fig. 4 [file 44319_2025_410_MOESM6_ESM.zip › 4C/4C.xlsx]

## Sheet: 4C
	Group	Target	Replicate	Cq mean	Target	Cq mean	ΔCq	-ΔCq										hpCTL	hp708
	hpCTL	MIR708	N1	28.0452	U6	23.6631	4.38215	-4.38215										-4.38214	-1.57111
	hpCTL	MIR708	N2	28.0197	U6	23.6578	4.36184	-4.36184										-4.36183	-1.95417
	hpCTL	MIR708	N3	27.5811	U6	23.6789	3.90225	-3.90225										-3.90224	-1.79541
	hpCTL	MIR708	N4	28.7879	U6	31.6193	-2.83138	2.83138	Late cycle for U6 and low starting RNA quality - sample excluded from the analysis									-5.63688	-1.61422
	hpCTL	MIR708	N5	27.7625	U6	22.1256	5.6369	-5.6369											-0.5417
	hp708	MIR708	N1	25.0317	U6	23.4606	1.57111	-1.57111
	hp708	MIR708	N2	25.7006	U6	23.7465	1.95417	-1.95417
	hp708	MIR708	N3	25.5069	U6	23.7115	1.79541	-1.79541
	hp708	MIR708	N4	25.1985	U6	23.5843	1.61422	-1.61422
	hp708	MIR708	N5	23.9758	U6	23.4342	0.541697	-0.541697

## Sheet: README
	Target: miR-708-5p or U6 (used to normalize data).
	Group: hpCTL, hp708.
	Replicate: biological replicates n1-5.
	Cq mean: mean Cq of 2-3 qPCR wells.
	DeltaCq: miR-708-5p Cq minus U6 Cq.
	-DeltaCq: negative DeltaCq, used to easily visualize the data.
