# Supplementary material for: miR-708-5p is elevated in bipolar patients and can induce mood disorder-associated behavior in mice
Source: EMBO Rep. 2025 Mar 10;26(8):2121–45. doi: 10.1038/s44319-025-00410-y (PMC12019553; doi:10.1038/s44319-025-00410-y)
Supplement: Supplementary file 6 — Source data Fig. 4 [file 44319_2025_410_MOESM6_ESM.zip › 4D/4D.xlsx]

## Sheet: 4D
	Target	Group	Replicate	Cq mean	Target	Cq mean	ΔCq	-ΔCq										hpCTL	hp708
	hpCTL	NNAT	N1	24.6433	U6	23.2397	1.40354	-1.40354										-1.40354	-5.50635
	hpCTL	NNAT	N2	26.9855	U6	23.3596	3.62593	-3.62593										-3.62593	-4.23786
	hpCTL	NNAT	N3	25.7727	U6	23.1468	2.62593	-2.62593										-2.62593	-3.71786
	hpCTL	NNAT	N4	38.4314	U6	31.0449	7.38646	-7.38646	Late cycle for U6 and low starting RNA quality - sample excluded from the analysis									-2.80591	-3.30757
	hpCTL	NNAT	N5	25.8806	U6	23.0747	2.80591	-2.80591											-3.96578
	hp708	NNAT	N1	28.8551	U6	23.3488	5.50635	-5.50635
	hp708	NNAT	N2	27.3641	U6	23.1262	4.23786	-4.23786
	hp708	NNAT	N3	27.1669	U6	23.4491	3.71786	-3.71786
	hp708	NNAT	N4	26.4493	U6	23.1417	3.30757	-3.30757
	hp708	NNAT	N5	27.0961	U6	23.1303	3.96578	-3.96578

## Sheet: README
	Target: NNAT or U6 (used to normalize data).
	Group: hpCTL, hp708.
	Replicate: biological replicates n1-5.
	Cq mean: mean Cq of 2-3 qPCR wells.
	DeltaCq: NNAT Cq minus U6 Cq.
	-DeltaCq: negative DeltaCq, used to easily visualize the data.
