# Supplementary material for: miR-708-5p is elevated in bipolar patients and can induce mood disorder-associated behavior in mice
Source: EMBO Rep. 2025 Mar 10;26(8):2121–45. doi: 10.1038/s44319-025-00410-y (PMC12019553; doi:10.1038/s44319-025-00410-y)
Supplement: Supplementary file 6 — Source data Fig. 4 [file 44319_2025_410_MOESM6_ESM.zip › 4B/4B.xlsx]

## Sheet: 4B
	Target	Animal n	Group	Cq mean	Target	Cq mean	ΔCq	-ΔCq
	NNAT	486	hpCTL	22.9036	U6	19.7148	3.18878	-3.18878
	NNAT	487	hpCTL	24.3359	U6	20.6353	3.70058	-3.70058
	NNAT	490	hpCTL	23.1494	U6	20.3865	2.76291	-2.76291
	NNAT	491	hpCTL	25.1034	U6	21.0887	4.01471	-4.01471
	NNAT	494	hpCTL	24.01	U6	20.2813	3.72871	-3.72871
	NNAT	495	hpCTL	23.893	U6	19.8619	4.03105	-4.03105
	NNAT	499	hpCTL	24.52	U6	21.0364	3.48363	-3.48363
	NNAT	1600	hpCTL	24.2362	U6	20.7111	3.52508	-3.52508
	NNAT	1601	hpCTL	23.9632	U6	21.0368	2.92632	-2.92632
	NNAT	1602	hpCTL	22.8274	U6	20.283	2.54442	-2.54442
	NNAT	1605	hpCTL	23.461	U6	20.2444	3.21661	-3.21661
	NNAT	1606	hpCTL	24.1623	U6	20.6838	3.47855	-3.47855
	NNAT	1620	hpCTL	23.2145	U6	20.2913	2.92312	-2.92312
	NNAT	488	hp708	23.4258	U6	20.2726	3.15312	-3.15312
	NNAT	489	hp708	23.2391	U6	20.1909	3.0482	-3.0482
	NNAT	492	hp708	24.2741	U6	20.4083	3.86576	-3.86576
	NNAT	493	hp708	25.0584	U6	20.7615	4.29692	-4.29692
	NNAT	496	hp708	24.9205	U6	20.6727	4.24786	-4.24786
	NNAT	497	hp708	23.4794	U6	20.1036	3.37587	-3.37587
	NNAT	500	hp708	23.0446	U6	20.0241	3.02056	-3.02056
	NNAT	502	hp708	24.6131	U6	20.5255	4.08757	-4.08757
	NNAT	503	hp708	25.5354	U6	20.5568	4.97859	-4.97859
	NNAT	1603	hp708	24.8941	U6	20.5868	4.30725	-4.30725
	NNAT	1604	hp708	23.2323	U6	20.134	3.09838	-3.09838
	NNAT	1607	hp708	24.1203	U6	20.2935	3.82682	-3.82682
	NNAT	1621	hp708	24.6998	U6	20.6214	4.07835	-4.07835
	NNAT	1622	hp708	24.6725	U6	20.4296	4.24288	-4.24288
	NNAT	1623	hp708	24.1345	U6	20.4469	3.68763	-3.68763

## Sheet: README
	Animal n: animal number (internal reference only).
	Target: miR-708-5p or U6 (used to normalize data).
	Group: hpCTL, hp708.
	Cq mean: mean Cq of 2-3 qPCR wells.
	DeltaCq: miR-708-5p Cq minus U6 Cq.
	-DeltaCq: negative DeltaCq, used to easily visualize the data.
