# Supplementary material for: miR-708-5p is elevated in bipolar patients and can induce mood disorder-associated behavior in mice
Source: EMBO Rep. 2025 Mar 10;26(8):2121–45. doi: 10.1038/s44319-025-00410-y (PMC12019553; doi:10.1038/s44319-025-00410-y)
Supplement: Supplementary file 6 — Source data Fig. 4 [file 44319_2025_410_MOESM6_ESM.zip › 4G/4G.xlsx]

## Sheet: 4G
Left (hairpin experiment)
		Firefly/Renilla					Normalized
	Condition	n1	n2	n3	n4	Average	n1	n2	n3	n4
	NNAT wt hpCTL	1.43375	1.45373	1.19639	1.02713	1.27775	1.12209	1.13772	0.936327	0.803859
	NNAT wt hp708	0.801203	0.94015	0.66433	0.492698	0.724595	0.627043	0.735786	0.519922	0.385599
	NNAT mt hpCTL	1.67417	1.46898	1.18161	1.27807	1.40071	1.31025	1.14966	0.924758	1.00025
	NNAT mt hp708	1.78487	1.30591	1.18197	1.2264	1.37479	1.39689	1.02204	0.925039	0.959813
Right (sponge experiment)
		Firefly/Renilla					Normalized
	Condition	n1	n2	n3	n4	Average	n1	n2	n3	n4
	NNAT wt spCTL	1.51907	1.37457	1.0093	0.935246	1.20955	1.2559	1.13643	0.834446	0.77322
	NNAT wt sp708	1.92461	1.49318	1.35929	1.77168	1.63719	1.59119	1.23449	1.1238	1.46474
	NNAT mt spCTL	1.28651	1.19424	1.06367	0.990649	1.13377	1.06363	0.987341	0.879395	0.819025
	NNAT mt sp708	1.29478	1.30457	1.08638	1.3846	1.26758	1.07047	1.07856	0.898174	1.14473

## Sheet: README
	Firefly/renilla ratio: firefly absorbance divided by renilla absorbance.
	n: replicates, n1-4.
	Groups: hairpin experiment (miR-708-5p overexpression): hpCTL vs hp708; and sponge experiment: (miR-708-5p loss-of-function) spCTL vs sp708.
	Normalized: firefly/renilla ratio were normalized by the average of the hp (or sp) -CTL group.
