# Supplementary material for: miR-708-5p is elevated in bipolar patients and can induce mood disorder-associated behavior in mice
Source: EMBO Rep. 2025 Mar 10;26(8):2121–45. doi: 10.1038/s44319-025-00410-y (PMC12019553; doi:10.1038/s44319-025-00410-y)
Supplement: Supplementary file 7 — Source data Fig. 5 [file 44319_2025_410_MOESM7_ESM.zip]

Archive with 8 entries (4 files):
- 5B/
- 5B/5B.xlsx
- 5C/
- 5C/5C.xlsx
- 5A/
- 5A/5A.xlsx
- 5D/
- 5D/5D.xlsx
