# Supplementary material for: miR-708-5p is elevated in bipolar patients and can induce mood disorder-associated behavior in mice
Source: EMBO Rep. 2025 Mar 10;26(8):2121–45. doi: 10.1038/s44319-025-00410-y (PMC12019553; doi:10.1038/s44319-025-00410-y)
Supplement: Supplementary file 7 — Source data Fig. 5 [file 44319_2025_410_MOESM7_ESM.zip › 5B/5B.xlsx]

## Sheet: 5B
	Group	Animal n	Immobility (s)			mcherry-hpCTL	mcherry-hp708	NNAT-hp708
	mcherry-hpCTL	536	129			129	99	107
	mcherry-hpCTL	537	136			136	110	142
	mcherry-hpCTL	540	132			132	85	129
	mcherry-hpCTL	541	141			141	105	126
	mcherry-hpCTL	548	122			133	92	141
	mcherry-hpCTL	549	148			120	112	158
	mcherry-hpCTL	558	133			118	107	114
	mcherry-hpCTL	568	120			122	63	121
	mcherry-hpCTL	569	118			148	81	158
	mcherry-hp708	538	99				107	111
	mcherry-hp708	539	110				45	115
	mcherry-hp708	546	45				91	126
	mcherry-hp708	547	91
	mcherry-hp708	550	81
	mcherry-hp708	551	107
	mcherry-hp708	552	107
	mcherry-hp708	553	63
	mcherry-hp708	560	85
	mcherry-hp708	561	105
	mcherry-hp708	566	92
	mcherry-hp708	567	112
	NNAT-hp708	542	107
	NNAT-hp708	544	115
	NNAT-hp708	545	126
	NNAT-hp708	554	158
	NNAT-hp708	555	111
	NNAT-hp708	556	142
	NNAT-hp708	557	129
	NNAT-hp708	559	126
	NNAT-hp708	562	141
	NNAT-hp708	563	158
	NNAT-hp708	570	114
	NNAT-hp708	571	121

## Sheet: README
	Groups: mcherry-hpCTL, mcherry-hp708, NNAT-hp708.
	Animal n: animal number (internal reference only).
	Immobility (s): time spent immobile in the tail suspension test.
