# Supplementary material for: miR-708-5p is elevated in bipolar patients and can induce mood disorder-associated behavior in mice
Source: EMBO Rep. 2025 Mar 10;26(8):2121–45. doi: 10.1038/s44319-025-00410-y (PMC12019553; doi:10.1038/s44319-025-00410-y)
Supplement: Supplementary file 7 — Source data Fig. 5 [file 44319_2025_410_MOESM7_ESM.zip › 5A/5A.xlsx]

## Sheet: 5A
			Figure 5A		Appendix Figure S3C	Appendix Figure S3B
	Group	Animal n	Novel obj (s)	Familiar obj (s)	Total exploration (s)	% novel
	mCherry-hpCTL	536	38	27	65	58.4615
	mCherry-hpCTL	537	28	17	45	62.2222
	mCherry-hpCTL	540	47	31	78	60.2564
	mCherry-hpCTL	541	43	31	74	58.1081
	mCherry-hpCTL	548	35	20	55	63.6364
	mCherry-hpCTL	549	38	23	61	62.2951
	mCherry-hpCTL	558	32	18	50	64
	mCherry-hpCTL	568	55	28	83	66.2651
	mCherry-hpCTL	569	36	17	53	67.9245
	mCherry-hp708	538	31	33	64	48.4375
	mCherry-hp708	539	22	26	48	45.8333
	mCherry-hp708	546	27	31	58	46.5517
	mCherry-hp708	547	41	38	79	51.8987
	mCherry-hp708	550	35	28	63	55.5556
	mCherry-hp708	551	24	29	53	45.283
	mCherry-hp708	552	32	26	58	55.1724
	mCherry-hp708	553	18	18	36	50
	mCherry-hp708	560	31	29	60	51.6667
	mCherry-hp708	561	35	31	66	53.0303
	mCherry-hp708	566	44	34	78	56.4103
	mCherry-hp708	567	34	31	65	52.3077
	NNAT-hp708	542	34	21	55	61.8182
	NNAT-hp708	544	29	23	52	55.7692
	NNAT-hp708	545	40	26	66	60.6061
	NNAT-hp708	554	50	19	69	72.4638
	NNAT-hp708	555	43	28	71	60.5634
	NNAT-hp708	556	40	24	64	62.5
	NNAT-hp708	557	35	20	55	63.6364
	NNAT-hp708	559	22	10	32	68.75
	NNAT-hp708	562	36	16	52	69.2308
	NNAT-hp708	563	16	8	24	66.6667
	NNAT-hp708	570	33	21	54	61.1111
	NNAT-hp708	571	50	33	83	60.241

## Sheet: README
	Groups: mcherry-hpCTL, mcherry-hp708, NNAT-hp708.
	Animal n: animal number (internal reference only).
	Novel obj (s): time spent exploring the novel object.
	Familiar obj (s): time spent exploring the familiar object.
	Total exploration (s): time exploring the novel plus the familiar object (Appendix Figure S3C). Mice that explore both objects for less than 20s should be excluded from the test.
	%Novel: percent of the time exploring the novel object (Appendix Figure S3B).
