# Supplementary material for: miR-708-5p is elevated in bipolar patients and can induce mood disorder-associated behavior in mice
Source: EMBO Rep. 2025 Mar 10;26(8):2121–45. doi: 10.1038/s44319-025-00410-y (PMC12019553; doi:10.1038/s44319-025-00410-y)
Supplement: Supplementary file 7 — Source data Fig. 5 [file 44319_2025_410_MOESM7_ESM.zip › 5D/5D.xlsx]

## Sheet: 5D
	Target	Animal n	Group	Cq Mean	Target	Cq Mean	ΔCq	-ΔCq
	Nnat	536	mCherry-hpCTL	25.5529	U6	21.0503	4.50266	-4.50266
	Nnat	537	mCherry-hpCTL	23.5569	U6	20.2508	3.30605	-3.30605
	Nnat	540	mCherry-hpCTL	26.7024	U6	21.2486	5.45384	-5.45384
	Nnat	541	mCherry-hpCTL	26.6053	U6	21.2073	5.39802	-5.39802
	Nnat	548	mCherry-hpCTL	25.9544	U6	21.2954	4.65901	-4.65901
	Nnat	549	mCherry-hpCTL	24.3601	U6	20.8999	3.46018	-3.46018
	Nnat	558	mCherry-hpCTL	25.4646	U6	21.1673	4.29733	-4.29733
	Nnat	568	mCherry-hpCTL	24.7953	U6	20.4099	4.38538	-4.38538
	Nnat	569	mCherry-hpCTL	24.8584	U6	20.9519	3.90655	-3.90655
	Nnat	538	mCherry-hp708	26.0921	U6	21.0594	5.03267	-5.03267
	Nnat	539	mCherry-hp708	29.3868	U6	21.6957	7.69112	-7.69112
	Nnat	546	mCherry-hp708	30.5797	U6	21.9236	8.65611	-8.65611
	Nnat	547	mCherry-hp708	28.3379	U6	21.8743	6.4636	-6.4636
	Nnat	550	mCherry-hp708	27.4463	U6	21.2917	6.15461	-6.15461
	Nnat	551	mCherry-hp708	31.0208	U6	21.9417	9.0791	-9.0791
	Nnat	552	mCherry-hp708	26.7514	U6	21.0269	5.72451	-5.72451
	Nnat	553	mCherry-hp708	27.8201	U6	21.287	6.5331	-6.5331
	Nnat	562	mCherry-hp708	29.6971	U6	21.9819	7.71516	-7.71516
	Nnat	563	mCherry-hp708	28.0913	U6	21.6511	6.44013	-6.44013
	Nnat	566	mCherry-hp708	26.9444	U6	21.1896	5.75483	-5.75483
	Nnat	567	mCherry-hp708	26.9993	U6	21.1689	5.83044	-5.83044
	Nnat	542	Nnat-hp708	25.9127	U6	21.2139	4.69876	-4.69876
	Nnat	544	Nnat-hp708	23.3962	U6	20.2745	3.1217	-3.1217
	Nnat	545	Nnat-hp708	25.7539	U6	21.0728	4.68104	-4.68104
	Nnat	554	Nnat-hp708	24.5519	U6	20.5219	4.02993	-4.02993
	Nnat	555	Nnat-hp708	24.2618	U6	20.8672	3.39458	-3.39458
	Nnat	556	Nnat-hp708	24.8662	U6	21.0055	3.86068	-3.86068
	Nnat	557	Nnat-hp708	24.6372	U6	20.792	3.84523	-3.84523
	Nnat	559	Nnat-hp708	26.1229	U6	21.147	4.97594	-4.97594
	Nnat	560	Nnat-hp708	25.5691	U6	20.9191	4.65	-4.65
	Nnat	561	Nnat-hp708	25.1032	U6	20.7162	4.38696	-4.38696
	Nnat	570	Nnat-hp708	22.4636	U6	19.1897	3.27384	-3.27384
	Nnat	571	Nnat-hp708	23.0781	U6	19.1803	3.89781	-3.89781

## Sheet: README
	Animal n: animal number (internal reference only).
	Target: NNAT (Neuronatin) or U6 (used to normalize data).
	Groups: mcherry-hpCTL, mcherry-hp708, NNAT-hp708.
	Cq mean: mean Cq of 2-3 qPCR wells.
	DeltaCq: miR-708-5p Cq minus U6 Cq.
	-DeltaCq: negative DeltaCq, used to easily visualize the data.
