# Supplementary material for: miR-708-5p is elevated in bipolar patients and can induce mood disorder-associated behavior in mice
Source: EMBO Rep. 2025 Mar 10;26(8):2121–45. doi: 10.1038/s44319-025-00410-y (PMC12019553; doi:10.1038/s44319-025-00410-y)
Supplement: Supplementary file 8 — Source data Fig. 6 [file 44319_2025_410_MOESM8_ESM.zip]

Archive with 8 entries (4 files):
- 6C/
- 6C/6C.xlsx
- 6D/
- 6D/6D.xlsx
- 6A/
- 6A/6A.xlsx
- 6E-F/
- 6E-F/6E-F.html
