# Supplementary material for: miR-708-5p is elevated in bipolar patients and can induce mood disorder-associated behavior in mice
Source: EMBO Rep. 2025 Mar 10;26(8):2121–45. doi: 10.1038/s44319-025-00410-y (PMC12019553; doi:10.1038/s44319-025-00410-y)
Supplement: Supplementary file 8 — Source data Fig. 6 [file 44319_2025_410_MOESM8_ESM.zip › 6C/6C.xlsx]

## Sheet: 6C
	Target	Sample	Group	Cq Mean	Target	Cq Mean	ΔCq	-ΔCq
	miR-708	91	Healthy Control	30.4213	U6	20.3513	10.07	-10.07
	miR-708	102	Healthy Control	32.0215	U6	20.8615	11.16	-11.16
	miR-708	321	Healthy Control	31.7638	U6	20.9538	10.81	-10.81
	miR-708	697	Healthy Control	30.2763	U6	20.9363	9.34	-9.34
	miR-708	934	Healthy Control	32.7083	U6	21.0283	11.68	-11.68
	miR-708	976	Healthy Control	31.2649	U6	22.1349	9.13	-9.13
	miR-708	1012	Healthy Control	33.5668	U6	21.1968	12.37	-12.37
	miR-708	1075	Healthy Control	30.9259	U6	20.5759	10.35	-10.35
	miR-708	1248	Healthy Control	33.233	U6	20.443	12.79	-12.79
	miR-708	1265	Healthy Control	32.9417	U6	21.1417	11.8	-11.8
	miR-708	1313	Healthy Control	31.4004	U6	22.5704	8.83	-8.83
	miR-708	2011	Healthy Control	29.9714	U6	20.9514	9.02	-9.02
	miR-708	2088	Healthy Control	33.5968	U6	21.0768	12.52	-12.52
	miR-708	2169	Healthy Control	35.4273	U6	20.9773	14.45	-14.45
	miR-708	2312	Healthy Control	31.2863	U6	21.1263	10.16	-10.16
	miR-708	2488	Healthy Control	34.9051	U6	20.6951	14.21	-14.21
	miR-708	2489	Healthy Control	29.2817	U6	21.1117	8.17	-8.17
	miR-708	2690	Healthy Control	34.6302	U6	20.5302	14.1	-14.1
	miR-708	2746	Healthy Control	30.5089	U6	21.0689	9.44	-9.44
	miR-708	2778	Healthy Control	30.46	U6	21.27	9.19	-9.19
	miR-708	2794	Healthy Control	29.5103	U6	20.6603	8.85	-8.85
	miR-708	2876	Healthy Control	33.2226	U6	20.6826	12.54	-12.54
	miR-708	3050	Healthy Control	32.3726	U6	19.9926	12.38	-12.38
	miR-708	3064	Healthy Control	33.3774	U6	20.3774	13	-13
	miR-708	3132	Healthy Control	33.7039	U6	20.9039	12.8	-12.8
	miR-708	107	MDD	33.6466	U6	21.5802	12.0663	-12.0663
	miR-708	364	MDD	29.1751	U6	22.0391	7.13598	-7.13598
	miR-708	857	MDD	33.4496	U6	21.8159	11.6337	-11.6337
	miR-708	949	MDD	34.3694	U6	22.2867	12.0827	-12.0827
	miR-708	1271	MDD	30.4208	U6	22.3961	8.02465	-8.02465
	miR-708	2101	MDD	33.7467	U6	21.9924	11.7543	-11.7543
	miR-708	2219	MDD	28.4214	U6	21.8294	6.59202	-6.59202
	miR-708	2229	MDD	29.5608	U6	21.6974	7.86338	-7.86338
	miR-708	2356	MDD	30.0674	U6	21.7728	8.29466	-8.29466
	miR-708	2463	MDD	35.4631	U6	21.9041	13.559	-13.559
	miR-708	2516	MDD	30.4752	U6	22.0542	8.421	-8.421
	miR-708	2647	MDD	31.3548	U6	22.0484	9.30642	-9.30642
	miR-708	2724	MDD	30.0584	U6	21.8767	8.18171	-8.18171
	miR-708	2729	MDD	30.3503	U6	22.0823	8.26805	-8.26805
	miR-708	2820	MDD	29.6389	U6	21.1831	8.45582	-8.45582
	miR-708	2862	MDD	30.7473	U6	22.3694	8.37789	-8.37789
	miR-708	2880	MDD	31.9417	U6	22.8492	9.09258	-9.09258
	miR-708	2904	MDD	32.6152	U6	23.1652	9.45002	-9.45002
	miR-708	122	BD	35.88	U6	23.47	12.41	-12.41
	miR-708	127	BD	30	U6	22.35	7.65	-7.65
	miR-708	284	BD	30.73	U6	21.29	9.44	-9.44
	miR-708	350	BD	31.92	U6	21.78	10.14	-10.14
	miR-708	359	BD	29.96	U6	21.93	8.03	-8.03
	miR-708	432	BD	30.29	U6	21.14	9.15	-9.15
	miR-708	736	BD	33.92	U6	22.04	11.88	-11.88
	miR-708	877	BD	33.33	U6	21.58	11.75	-11.75
	miR-708	918	BD	30.87	U6	22.61	8.26	-8.26
	miR-708	1033	BD	29.65	U6	21.89	7.76	-7.76
	miR-708	1107	BD	33.75	U6	21.96	11.79	-11.79
	miR-708	1209	BD	30.79	U6	22.96	7.83	-7.83
	miR-708	1342	BD	30.29	U6	22.2	8.09	-8.09
	miR-708	2070	BD	30.02	U6	21.69	8.33	-8.33
	miR-708	2235	BD	31.73	U6	22.49	9.24	-9.24
	miR-708	2332	BD	28.36	U6	22.83	5.53	-5.53
	miR-708	2547	BD	32.2	U6	21.57	10.63	-10.63
	miR-708	2609	BD	31.04	U6	22.25	8.79	-8.79
	miR-708	2636	BD	27.48	U6	21.67	5.81	-5.81
	miR-708	2767	BD	33.04	U6	21.05	11.99	-11.99
	miR-708	2785	BD	29.48	U6	21.07	8.41	-8.41
	miR-708	2821	BD	30.4	U6	21.38	9.02	-9.02
	miR-708	2846	BD	32.39	U6	21.65	10.74	-10.74
	miR-708	2895	BD	29.9	U6	21.27	8.63	-8.63
	miR-708	2973	BD	28.94	U6	21.57	7.37	-7.37
	miR-708	3111	BD	33.7	U6	23.6	10.1	-10.1

## Sheet: README
	Target: miR-708-5p or U6 (used to normalize data).
	Group: Healthy Control, MDD and BD
	Cq mean: mean Cq of 2-3 qPCR wells.
	DeltaCq: miR-708-5p Cq minus U6 Cq.
	-DeltaCq: negative DeltaCq, used to easily visualize the data.
	See Appendix Figure S5A-B for the segregation of MDD and BD groups into with or without antidepressant treatment.
