# Supplementary material for: miR-708-5p is elevated in bipolar patients and can induce mood disorder-associated behavior in mice
Source: EMBO Rep. 2025 Mar 10;26(8):2121–45. doi: 10.1038/s44319-025-00410-y (PMC12019553; doi:10.1038/s44319-025-00410-y)
Supplement: Supplementary file 8 — Source data Fig. 6 [file 44319_2025_410_MOESM8_ESM.zip › 6D/6D.xlsx]

## Sheet: 6D
	Target	Sample	Group	Cq Mean	Target	Cq Mean	ΔCq	-ΔCq
	miR-708	26	Healthy Control	30.7654	U6	19.1901	11.5754	-11.5754
	miR-708	30	Healthy Control	33.7235	U6	19.9835	13.74	-13.74
	miR-708	84	Healthy Control	31.1587	U6	19.971	11.1877	-11.1877
	miR-708	152	Healthy Control	34.3295	U6	20.1217	14.2078	-14.2078
	miR-708	546	Healthy Control	32.5046	U6	19.3423	13.1623	-13.1623
	miR-708	748	Healthy Control	30.1274	U6	18.5501	11.5774	-11.5774
	miR-708	765	Healthy Control	33.2982	U6	19.8366	13.4616	-13.4616
	miR-708	781	Healthy Control	30.1766	U6	18.6133	11.5633	-11.5633
	miR-708	863	Healthy Control	30.9319	U6	20.4678	10.4641	-10.4641
	miR-708	896	Healthy Control	29.9145	U6	20.0598	9.8547	-9.8547
	miR-708	1021	Healthy Control	32.6269	U6	20.0744	12.5526	-12.5526
	miR-708	1047	Healthy Control	33.1271	U6	19.985	13.1421	-13.1421
	miR-708	1096	Healthy Control	32.5644	U6	18.4025	14.1619	-14.1619
	miR-708	1116	Healthy Control	32.5734	U6	20.2389	12.3346	-12.3346
	miR-708	1158	Healthy Control	32.3944	U6	20.1875	12.2069	-12.2069
	miR-708	1169	Healthy Control	30.4492	U6	20.4712	9.97796	-9.97796
	miR-708	1245	Healthy Control	30.2734	U6	19.4266	10.8468	-10.8468
	miR-708	1289	Healthy Control	34.464	U6	19.9212	14.5428	-14.5428
	miR-708	1290	Healthy Control	34.444	U6	20.0593	14.3847	-14.3847
	miR-708	2030	Healthy Control	29.7495	U6	18.4828	11.2667	-11.2667
	miR-708	2046	Healthy Control	33.3925	U6	19.8779	13.5146	-13.5146
	miR-708	2085	Healthy Control	30.5666	U6	20.1604	10.4062	-10.4062
	miR-708	2107	Healthy Control	34.0287	U6	18.825	15.2037	-15.2037
	miR-708	2125	Healthy Control	34.3653	U6	20.4219	13.9435	-13.9435
	miR-708	2223	Healthy Control	29.4811	U6	18.7251	10.756	-10.756
	miR-708	2322	Healthy Control	34.1966	U6	20.3726	13.8239	-13.8239
	miR-708	2607	Healthy Control	29.2618	U6	20.4319	8.82991	-8.82991
	miR-708	2718	Healthy Control	30.6477	U6	20.6264	10.0212	-10.0212
	miR-708	2962	Healthy Control	33.3154	U6	19.7264	13.589	-13.589
	miR-708	3094	Healthy Control	30.9861	U6	19.8097	11.1764	-11.1764
	miR-708	3144	Healthy Control	28.7572	U6	18.8953	9.86198	-9.86198
	miR-708	138	MDD	31.4582	U6	19.798	11.6602	-11.6602
	miR-708	411	MDD	33.3352	U6	19.8894	13.4458	-13.4458
	miR-708	423	MDD	32.6099	U6	19.3048	13.3051	-13.3051
	miR-708	532	MDD	28.1834	U6	20.2975	7.88583	-7.88583
	miR-708	623	MDD	34.1739	U6	19.5915	14.5823	-14.5823
	miR-708	629	MDD	28.3091	U6	18.5592	9.74985	-9.74985
	miR-708	649	MDD	33.2223	U6	20.3126	12.9096	-12.9096
	miR-708	693	MDD	34.0581	U6	20.1763	13.8818	-13.8818
	miR-708	759	MDD	34.4476	U6	21.0137	13.4339	-13.4339
	miR-708	860	MDD	32.1761	U6	20.031	12.1451	-12.1451
	miR-708	971	MDD	27.6273	U6	18.3764	9.25091	-9.25091
	miR-708	994	MDD	31.8695	U6	20.2508	11.6187	-11.6187
	miR-708	1183	MDD	29.0213	U6	21.0971	7.92421	-7.92421
	miR-708	2277	MDD	30.0649	U6	19.2817	10.7833	-10.7833
	miR-708	2278	MDD	32.7159	U6	20.5469	12.169	-12.169
	miR-708	2300	MDD	34.8342	U6	19.678	15.1562	-15.1562
	miR-708	2302	MDD	29.1081	U6	20.0857	9.02236	-9.02236
	miR-708	2365	MDD	28.659	U6	18.5354	10.1236	-10.1236
	miR-708	2369	MDD	29.0057	U6	18.2501	10.7556	-10.7556
	miR-708	2517	MDD	33.6905	U6	19.8616	13.8288	-13.8288
	miR-708	2565	MDD	30.5719	U6	19.9878	10.5841	-10.5841
	miR-708	2572	MDD	31.3943	U6	19.6567	11.7376	-11.7376
	miR-708	2680	MDD	28.9971	U6	18.2626	10.7345	-10.7345
	miR-708	2768	MDD	28.3628	U6	19.6948	8.66797	-8.66797
	miR-708	2863	MDD	28.6533	U6	18.4692	10.1841	-10.1841
	miR-708	92	BD	34.7105	U6	22.951	11.7595	-11.7595
	miR-708	408	BD	33.9291	U6	21.8615	12.0676	-12.0676
	miR-708	467	BD	33.1874	U6	20.6257	12.5617	-12.5617
	miR-708	521	BD	32.7324	U6	21.3703	11.3621	-11.3621
	miR-708	635	BD	31.7603	U6	21.339	10.4213	-10.4213
	miR-708	858	BD	33.142	U6	22.2634	10.8786	-10.8786
	miR-708	869	BD	34.1562	U6	22.754	11.4022	-11.4022
	miR-708	1032	BD	30.9286	U6	24.0897	6.83888	-6.83888
	miR-708	1103	BD	33.8154	U6	22.9974	10.818	-10.818
	miR-708	1286	BD	29.6371	U6	21.6512	7.98584	-7.98584
	miR-708	1378	BD	31.0913	U6	21.912	9.17924	-9.17924
	miR-708	2038	BD	29.6963	U6	21.3499	8.34643	-8.34643
	miR-708	2059	BD	34.7192	U6	24.6319	10.0873	-10.0873
	miR-708	2092	BD	31.0358	U6	21.9677	9.0681	-9.0681
	miR-708	2156	BD	31.1505	U6	20.6887	10.4619	-10.4619
	miR-708	2224	BD	29.4399	U6	22.5994	6.84048	-6.84048
	miR-708	2249	BD	31.0645	U6	21.504	9.56049	-9.56049
	miR-708	2250	BD	27.9144	U6	20.6667	7.2477	-7.2477
	miR-708	2262	BD	30.096	U6	23.0506	7.04538	-7.04538
	miR-708	2290	BD	28.1638	U6	21.2228	6.94098	-6.94098
	miR-708	2358	BD	31.8765	U6	20.9953	10.8811	-10.8811
	miR-708	2364	BD	27.7907	U6	19.8621	7.92861	-7.92861
	miR-708	2368	BD	27.9528	U6	20.8207	7.13212	-7.13212
	miR-708	2454	BD	33.3961	U6	21.8936	11.5025	-11.5025
	miR-708	2479	BD	32.0616	U6	20.4885	11.5731	-11.5731
	miR-708	2576	BD	28.8436	U6	21.0118	7.83181	-7.83181
	miR-708	2613	BD	29.1719	U6	21.8569	7.31499	-7.31499
	miR-708	2705	BD	33.8287	U6	21.2194	12.6092	-12.6092
	miR-708	2737	BD	29.6815	U6	21.9816	7.6999	-7.6999
	miR-708	2765	BD	27.7152	U6	21.4731	6.24206	-6.24206
	miR-708	2779	BD	29.7574	U6	20.642	9.11538	-9.11538
	miR-708	2780	BD	33.4727	U6	21.6291	11.8436	-11.8436
	miR-708	2829	BD	30.3361	U6	21.3758	8.96029	-8.96029
	miR-708	2848	BD	32.4954	U6	22.7559	9.73958	-9.73958
	miR-708	2943	BD	30.2217	U6	21.4957	8.72598	-8.72598
	miR-708	3113	BD	33.4112	U6	22.0392	11.3719	-11.3719
	miR-708	3117	BD	29.6163	U6	21.561	8.05529	-8.05529

## Sheet: README
	Target: miR-708-5p or U6 (used to normalize data).
	Group: Healthy Control, MDD and BD
	Cq mean: mean Cq of 2-3 qPCR wells.
	DeltaCq: miR-708-5p Cq minus U6 Cq.
	-DeltaCq: negative DeltaCq, used to easily visualize the data.
	See Appendix Figure S5C-D for the segregation of MDD and BD groups into with or without antidepressant treatment.
