# Supplementary material for: miR-708-5p is elevated in bipolar patients and can induce mood disorder-associated behavior in mice
Source: EMBO Rep. 2025 Mar 10;26(8):2121–45. doi: 10.1038/s44319-025-00410-y (PMC12019553; doi:10.1038/s44319-025-00410-y)
Supplement: Supplementary file 8 — Source data Fig. 6 [file 44319_2025_410_MOESM8_ESM.zip › 6A/6A.xlsx]

## Sheet: 6A
	Females						Males
	Sample	Group	-ΔCq	2^-ΔCq	D2 Attention score		Sample	Group	-ΔCq	2^-ΔCq	D2 Attention score
	91	Healthy Control	-10.07	0.000930311	481		26	Healthy Control	-11.5754	0.000327688	438
	102	Healthy Control	-11.16	0.000437024	507		30	Healthy Control	-13.74	7.30886e-05	528
	321	Healthy Control	-10.81	0.000557014	468		84	Healthy Control	-11.1877	0.000428705	414
	697	Healthy Control	-9.34	0.00154305	440		152	Healthy Control	-14.2078	5.28483e-05	548
	934	Healthy Control	-11.68	0.000304768	608		546	Healthy Control	-13.1623	0.000109082	460
	976	Healthy Control	-9.13	0.00178483	523		748	Healthy Control	-11.5774	0.000327239	370
	1012	Healthy Control	-12.37	0.000188912	510		765	Healthy Control	-13.4616	8.86464e-05	290
	1075	Healthy Control	-10.35	0.000766195	583		781	Healthy Control	-11.5633	0.000330436	484
	1248	Healthy Control	-12.79	0.000141197	342		863	Healthy Control	-10.4641	0.000707949	511
	1265	Healthy Control	-11.8	0.000280444	484		896	Healthy Control	-9.8547	0.00108004	484
	1313	Healthy Control	-8.83	0.00219738	491		1021	Healthy Control	-12.5526	0.000166454	480
	2011	Healthy Control	-9.02	0.00192624	606		1047	Healthy Control	-13.1421	0.000110623	492
	2088	Healthy Control	-12.52	0.000170257	547		1096	Healthy Control	-14.1619	5.45562e-05	437
	2169	Healthy Control	-14.45	4.46803e-05	555		1116	Healthy Control	-12.3346	0.000193607	470
	2488	Healthy Control	-14.21	5.27672e-05	397		1158	Healthy Control	-12.2069	0.000211527	431
	2489	Healthy Control	-8.17	0.00347204	497		1169	Healthy Control	-9.97796	0.000991594	391
	2690	Healthy Control	-14.1	5.69478e-05	498		1245	Healthy Control	-10.8468	0.000542997	631
	2746	Healthy Control	-9.44	0.00143972	552		1289	Healthy Control	-14.5428	4.18975e-05	407
	2778	Healthy Control	-9.19	0.00171212	432		1290	Healthy Control	-14.3847	4.67488e-05	451
	2794	Healthy Control	-8.85	0.00216713	494		2030	Healthy Control	-11.2667	0.000405875	506
	2876	Healthy Control	-12.54	0.000167913	516		2107	Healthy Control	-15.2037	2.64997e-05	390
	3050	Healthy Control	-12.38	0.000187607	520		2322	Healthy Control	-13.8239	6.89569e-05	610
	3064	Healthy Control	-13	0.00012207	358		2718	Healthy Control	-10.0212	0.000962289	308
	107	MDD	-12.0663	0.000233167	425		138	MDD	-11.6602	0.000308989	275
	364	MDD	-7.13598	0.00710978	432		411	MDD	-13.4458	8.96223e-05	474
	857	MDD	-11.6337	0.000314702	424		423	MDD	-13.3051	9.88002e-05	556
	949	MDD	-12.0827	0.000230541	470		532	MDD	-7.88583	0.00422795	444
	1271	MDD	-8.02465	0.00384009	381		623	MDD	-14.5823	4.07641e-05	362
	2101	MDD	-11.7543	0.000289462	514		629	MDD	-9.74985	0.00116145	356
	2219	MDD	-6.59202	0.0103658	293		649	MDD	-12.9096	0.000129961	502
	2356	MDD	-8.29466	0.00318463	376		693	MDD	-13.8818	6.62469e-05	401
	2463	MDD	-13.559	8.286e-05	429		759	MDD	-13.4339	9.03617e-05	420
	2516	MDD	-8.421	0.00291759	476		860	MDD	-12.1451	0.000220782	424
	2647	MDD	-9.30642	0.00157938	365		971	MDD	-9.25091	0.00164134	236
	2724	MDD	-8.18171	0.00344397	522		994	MDD	-11.6187	0.000318005	559
	2729	MDD	-8.26805	0.00324391	574		1183	MDD	-7.92421	0.00411695	484
	2820	MDD	-8.45582	0.00284803	390		2277	MDD	-10.7833	0.000567438	527
	2862	MDD	-8.37789	0.0030061	375		2278	MDD	-12.169	0.000217152	310
	2880	MDD	-9.09258	0.00183173	454		2300	MDD	-15.1562	2.73856e-05	437
	2904	MDD	-9.45002	0.00142975	557		2302	MDD	-9.02236	0.00192309	378
	122	BD	-12.41	0.000183746	604		2365	MDD	-10.1236	0.000896374	512
	127	BD	-7.65	0.00497875	353		2369	MDD	-10.7556	0.000578412	291
	284	BD	-9.44	0.00143972	498		2517	MDD	-13.8288	6.87249e-05	501
	350	BD	-10.14	0.000886249	519		2565	MDD	-10.5841	0.00065144	448
	359	BD	-8.03	0.00382586	405		2572	MDD	-11.7376	0.000292831	556
	432	BD	-9.15	0.00176025	574		2680	MDD	-10.7345	0.000586959	417
	736	BD	-11.88	0.000265316	465		2768	MDD	-8.66797	0.00245856	512
	877	BD	-11.75	0.000290334	406		2863	MDD	-10.1841	0.000859542	408
	918	BD	-8.26	0.00326206	415		92	BD	-11.7595	0.000288433	541
	1033	BD	-7.76	0.00461325	513		408	BD	-12.0676	0.000232966	439
	1107	BD	-11.79	0.000282395	572		467	BD	-12.5617	0.000165408	423
	1209	BD	-7.83	0.00439476	379		521	BD	-11.3621	0.000379903	479
	1342	BD	-8.09	0.00367001	570		635	BD	-10.4213	0.000729239	476
	2070	BD	-8.33	0.00310756	506		858	BD	-10.8786	0.000531147	441
	2332	BD	-5.53	0.0216423	390		869	BD	-11.4022	0.000369485	509
	2547	BD	-10.63	0.000631032	398		1032	BD	-6.83888	0.00873556	334
	2609	BD	-8.79	0.00225916	528		1103	BD	-10.818	0.000553944	647
	2636	BD	-5.81	0.0178244	351		1286	BD	-7.98584	0.00394478	558
	2767	BD	-11.99	0.000245839	512		1378	BD	-9.17924	0.00172494	527
	2785	BD	-8.41	0.00293994	589		2038	BD	-8.34643	0.00307237	440
	2821	BD	-9.02	0.00192624	311		2059	BD	-10.0873	0.000919245	302
	2846	BD	-10.74	0.000584706	526		2092	BD	-9.0681	0.00186307	412
	2895	BD	-8.63	0.00252413	548		2156	BD	-10.4619	0.000709032	402
	2973	BD	-7.37	0.00604518	381		2224	BD	-6.84048	0.00872593	299
							2249	BD	-9.56049	0.00132436	523
							2250	BD	-7.2477	0.00658001	399
							2262	BD	-7.04538	0.00757058	477
							2290	BD	-6.94098	0.00813872	432
							2358	BD	-10.8811	0.000530214	440
							2364	BD	-7.92861	0.00410442	313
							2368	BD	-7.13212	0.00712882	361
							2454	BD	-11.5025	0.000344678	422
							2479	BD	-11.5731	0.000328219	391
							2576	BD	-7.83181	0.00438925	146
							2613	BD	-7.31499	0.00628012	478
							2705	BD	-12.6092	0.000160046	443
							2737	BD	-7.6999	0.00480951	562
							2765	BD	-6.24206	0.0132115	413
							2779	BD	-9.11538	0.00180301	538
							2780	BD	-11.8436	0.00027209	491
							2829	BD	-8.96029	0.00200764	369
							2848	BD	-9.73958	0.00116976	502
							2943	BD	-8.72598	0.00236166	609
							3113	BD	-11.3719	0.000377318	439
							3117	BD	-8.05529	0.00375937	533

## Sheet: README
	Groups: Healthy control (CLT), MDD and BD
	-ΔCq: from Figures 6C and 6D
	2^-ΔCq: relative expression; a type of data transformation to make them easier to be visualized.
	D2 Attention score: D2 attention score for each subject
	Figure 6A: All subjects (males and females) analysed together.
	Appendix S4A: All females analysed together.
	Appendix S4B: Females analysed, split by disorder group.
	Appendix S4C: All males analysed together.
	Appendix S4D: Males analysed, split by disorder group.
