# Supplementary material for: miR-708-5p is elevated in bipolar patients and can induce mood disorder-associated behavior in mice
Source: EMBO Rep. 2025 Mar 10;26(8):2121–45. doi: 10.1038/s44319-025-00410-y (PMC12019553; doi:10.1038/s44319-025-00410-y)
Supplement: Supplementary file 9 — Source Data for Expanded View and Appendix Figures [file 44319_2025_410_MOESM9_ESM.zip]

Archive with 76 entries (35 files):
- Source Data for Expanded View and Appendix/
- Source Data for Expanded View and Appendix/Appendix/
- Source Data for Expanded View and Appendix/Appendix/Appendix Figure S1/
- Source Data for Expanded View and Appendix/Appendix/Appendix Figure S1/S1A-B/
- Source Data for Expanded View and Appendix/Appendix/Appendix Figure S1/S1A-B/S1A-B.xlsx
- Source Data for Expanded View and Appendix/Appendix/Appendix Figure S1/S1C-D/
- Source Data for Expanded View and Appendix/Appendix/Appendix Figure S1/S1C-D/S1C-D.xlsx
- Source Data for Expanded View and Appendix/Appendix/Appendix Figure S1/S1E/
- Source Data for Expanded View and Appendix/Appendix/Appendix Figure S1/S1E/S1E.xlsx
- Source Data for Expanded View and Appendix/Appendix/Appendix Figure S1/S1F/
- Source Data for Expanded View and Appendix/Appendix/Appendix Figure S1/S1F/S1F.xlsx
- Source Data for Expanded View and Appendix/Appendix/Appendix Figure S1/S1G-H/
- Source Data for Expanded View and Appendix/Appendix/Appendix Figure S1/S1G-H/S1G-H.xlsx
- Source Data for Expanded View and Appendix/Appendix/Appendix Figure S1/S1I-J/
- Source Data for Expanded View and Appendix/Appendix/Appendix Figure S1/S1I-J/S1I-J.xlsx
- Source Data for Expanded View and Appendix/Appendix/Appendix Figure S2/
- Source Data for Expanded View and Appendix/Appendix/Appendix Figure S2/S2A/
- Source Data for Expanded View and Appendix/Appendix/Appendix Figure S2/S2A/S2A.xlsx
- Source Data for Expanded View and Appendix/Appendix/Appendix Figure S2/S2B-C/
- Source Data for Expanded View and Appendix/Appendix/Appendix Figure S2/S2B-C/S2B-C.xlsx
- Source Data for Expanded View and Appendix/Appendix/Appendix Figure S2/S2D-E/
- Source Data for Expanded View and Appendix/Appendix/Appendix Figure S2/S2D-E/S2D-E.xlsx
- Source Data for Expanded View and Appendix/Appendix/Appendix Figure S3/
- Source Data for Expanded View and Appendix/Appendix/Appendix Figure S3/S3B-C/
- Source Data for Expanded View and Appendix/Appendix/Appendix Figure S3/S3B-C/S3B-C.xlsx
- Source Data for Expanded View and Appendix/Appendix/Appendix Figure S3/S3D/
- Source Data for Expanded View and Appendix/Appendix/Appendix Figure S3/S3D/S3D.xlsx
- Source Data for Expanded View and Appendix/Appendix/Appendix Figure S3/S3E/
- Source Data for Expanded View and Appendix/Appendix/Appendix Figure S3/S3E/S3E.xlsx
- Source Data for Expanded View and Appendix/Appendix/Appendix Figure S3/S3F/
- Source Data for Expanded View and Appendix/Appendix/Appendix Figure S3/S3F/S3F.xlsx
- Source Data for Expanded View and Appendix/Appendix/Appendix Figure S3/S3G/
- Source Data for Expanded View and Appendix/Appendix/Appendix Figure S3/S3G/S3G.xlsx
- Source Data for Expanded View and Appendix/Appendix/Appendix Figure S4/
- Source Data for Expanded View and Appendix/Appendix/Appendix Figure S4/S4A-D.xlsx
- Source Data for Expanded View and Appendix/Appendix/Appendix Figure S5/
- Source Data for Expanded View and Appendix/Appendix/Appendix Figure S5/S5A-D/
- Source Data for Expanded View and Appendix/Appendix/Appendix Figure S5/S5A-D/S5A-D.xlsx
- Source Data for Expanded View and Appendix/Appendix/Appendix Figure S5/S5E-F/
- Source Data for Expanded View and Appendix/Appendix/Appendix Figure S5/S5E-F/S5E-F.xlsx
- Source Data for Expanded View and Appendix/Appendix/Appendix Figure S6/
- Source Data for Expanded View and Appendix/Appendix/Appendix Figure S6/S6A-B/
- Source Data for Expanded View and Appendix/Appendix/Appendix Figure S6/S6A-B/S6A-B.xlsx
- Source Data for Expanded View and Appendix/Appendix/Appendix Figure S6/S6C-F/
- Source Data for Expanded View and Appendix/Appendix/Appendix Figure S6/S6C-F/S6C-F.html
- Source Data for Expanded View and Appendix/Expanded View/
- Source Data for Expanded View and Appendix/Expanded View/Figure EV1/
- Source Data for Expanded View and Appendix/Expanded View/Figure EV1/EV1A/
- Source Data for Expanded View and Appendix/Expanded View/Figure EV1/EV1A/EV1A.xlsx
- Source Data for Expanded View and Appendix/Expanded View/Figure EV1/EV1B/
- Source Data for Expanded View and Appendix/Expanded View/Figure EV1/EV1B/EV1B.xlsx
- Source Data for Expanded View and Appendix/Expanded View/Figure EV1/EV1C/
- Source Data for Expanded View and Appendix/Expanded View/Figure EV1/EV1C/EV1C.xlsx
- Source Data for Expanded View and Appendix/Expanded View/Figure EV2/
- Source Data for Expanded View and Appendix/Expanded View/Figure EV2/EV2B/
- Source Data for Expanded View and Appendix/Expanded View/Figure EV2/EV2B/EV2B.xlsx
- Source Data for Expanded View and Appendix/Expanded View/Figure EV2/EV2D-E-F/
- Source Data for Expanded View and Appendix/Expanded View/Figure EV2/EV2D-E-F/EV2D-F.xlsx
- Source Data for Expanded View and Appendix/Expanded View/Figure EV2/EV2G/
- Source Data for Expanded View and Appendix/Expanded View/Figure EV2/EV2G/EV2G.xlsx
- Source Data for Expanded View and Appendix/Expanded View/Figure EV3/
- Source Data for Expanded View and Appendix/Expanded View/Figure EV3/EV3C/
- Source Data for Expanded View and Appendix/Expanded View/Figure EV3/EV3C/Neuronatin cropped full.tif
- Source Data for Expanded View and Appendix/Expanded View/Figure EV3/EV3C/Neuronatin cropped.tif
- Source Data for Expanded View and Appendix/Expanded View/Figure EV3/EV3C/Neuronatin.tif
- Source Data for Expanded View and Appendix/Expanded View/Figure EV3/EV3C/README EV3C.docx
- Source Data for Expanded View and Appendix/Expanded View/Figure EV3/EV3C/Tubulin cropped full.tif
- Source Data for Expanded View and Appendix/Expanded View/Figure EV3/EV3C/Tubulin cropped.tif
- Source Data for Expanded View and Appendix/Expanded View/Figure EV3/EV3C/Tubulin.tif
- Source Data for Expanded View and Appendix/Expanded View/Figure EV3/EV3D/
- Source Data for Expanded View and Appendix/Expanded View/Figure EV3/EV3D/EV3D.xlsx
- Source Data for Expanded View and Appendix/Expanded View/Figure EV4/
- Source Data for Expanded View and Appendix/Expanded View/Figure EV4/EV4A-D/
- Source Data for Expanded View and Appendix/Expanded View/Figure EV4/EV4A-D/EV4A-D.xlsx
- Source Data for Expanded View and Appendix/Expanded View/Figure EV4/EV4E/
- Source Data for Expanded View and Appendix/Expanded View/Figure EV4/EV4E/EV4E.xlsx
