# Supplementary material for: miR-708-5p is elevated in bipolar patients and can induce mood disorder-associated behavior in mice
Source: EMBO Rep. 2025 Mar 10;26(8):2121–45. doi: 10.1038/s44319-025-00410-y (PMC12019553; doi:10.1038/s44319-025-00410-y)
Supplement: Supplementary file 9 — Source Data for Expanded View and Appendix Figures [file 44319_2025_410_MOESM9_ESM.zip › Source Data for Expanded View and Appendix/Appendix/Appendix Figure S1/S1A-B/S1A-B.xlsx]

## Sheet: S1A-B
Males
			Figure 3D		Apendix Figure S1B	Appendix Figure S1A
	Group	Animal n	Novel obj (s)	Familiar obj (s)	Total exploration (s)	% novel
	hpCTL	160	69	26	95	72.6316	COHORT 1
	hpCTL	161	74	24	98	75.5102	COHORT 1
	hpCTL	164	52	29	81	64.1975	COHORT 1
	hpCTL	165	57	26	83	68.6747	COHORT 1
	hpCTL	168	58	29	87	66.6667	COHORT 1
	hpCTL	328	36	24	60	60	COHORT 2
	hpCTL	324	74	47	121	61.157	COHORT 2
	hpCTL	325	75	34	109	68.8073	COHORT 2
	hpCTL	320	59	19	78	75.641	COHORT 2
	hpCTL	321	61	32	93	65.5914	COHORT 2
	hpCTL	356	65	41	106	61.3208	COHORT 3
	hpCTL	357	52	38	90	57.7778	COHORT 3
	hpCTL	360	41	16	57	71.9298	COHORT 3
	hpCTL	361	58	32	90	64.4444	COHORT 3
	hpCTL	364	26	17	43	60.4651	COHORT 3
	hp708	162	44	36	80	55	COHORT 1
	hp708	163	47	38	85	55.2941	COHORT 1
	hp708	166	76	67	143	53.1469	COHORT 1
	hp708	167	35	42	77	45.4545	COHORT 1
	hp708	169	51	59	110	46.3636	COHORT 1
	hp708	329	41	57	98	41.8367	COHORT 2
	hp708	326	62	62	124	50	COHORT 2
	hp708	327	20	22	42	47.619	COHORT 2
	hp708	322	64	63	127	50.3937	COHORT 2
	hp708	323	43	52	95	45.2632	COHORT 2
	hp708	358	25	23	48	52.0833	COHORT 3
	hp708	359	46	49	95	48.4211	COHORT 3
	hp708	362	26	44	70	37.1429	COHORT 3
	hp708	363	47	47	94	50	COHORT 3
	hp708	365	17	19	36	47.2222	COHORT 3

## Sheet: README
	Groups: hpCTL, hp708.
	Animal n: animal number (internal reference only).
	Novel obj (s): time spent exploring the novel object (Figure 3D).
	Familiar obj (s): time spent exploring the familiar object (Figure 3D).
	Total exploration (s): time exploring the novel plus the familiar object (Appendix Figure S1B). Mice that explore both objects for less than 20s should be excluded from the test.
	%Novel (discrimination index): percent of the time exploring the novel object (Appendix Figure S1A).
