# Supplementary material for: miR-708-5p is elevated in bipolar patients and can induce mood disorder-associated behavior in mice
Source: EMBO Rep. 2025 Mar 10;26(8):2121–45. doi: 10.1038/s44319-025-00410-y (PMC12019553; doi:10.1038/s44319-025-00410-y)
Supplement: Supplementary file 9 — Source Data for Expanded View and Appendix Figures [file 44319_2025_410_MOESM9_ESM.zip › Source Data for Expanded View and Appendix/Appendix/Appendix Figure S1/S1E/S1E.xlsx]

## Sheet: S1E
			30.08.22 AM		30.08.22 PM		31.08.22 AM		31.08.22 PM		01.09.22 AM			Amount drank									Total of volume drank					Normalized
	Group	Animal n	weight bottle WATER	weight bottle SACCHARIN	weight bottle WATER	weight bottle SACCHARIN	weight bottle WATER	weight bottle SACCHARIN	weight bottle WATER	weight bottle SACCHARIN	weight bottle WATER	weight bottle SACCHARIN		Δ1 water	Δ1 saccharin	Δ2 water	Δ2s saccharin	Δ3 water	Δ3 saccharin	Δ4 water	Δ4 saccharin		sum1	sum2	sum3	sum4		12h	24h	36h	48h
	hpCTL	160	182.93	182.9	179.8	174.19	178.02	172.11	176.59	169.52	175.7	167.98		3.13	8.71	4.91	10.79	6.34	13.38	7.23	14.92		11.84	15.7	19.72	22.15		73.5642	68.7261	67.8499	67.3589
	hpCTL	161	184.95	184.38	182.88	176.19	181.66	174.44	180.76	169.21	179.55	167.24		2.07	8.19	3.29	9.94	4.19	15.17	5.4	17.14		10.26	13.23	19.36	22.54		79.8246	75.1323	78.3574	76.0426
	hp708	162	185.44	186.11	183.6	175.96	183	172.85	181.26	165.88	177.32	163.88		1.84	10.15	2.44	13.26	4.18	20.23	8.12	22.23		11.99	15.7	24.41	30.35		84.6539	84.4586	82.8759	73.2455
	hp708	163	183.35	190.31	181.59	179.95	180.66	178	179.61	169.76	178.34	166.97		1.76	10.36	2.69	12.31	3.74	20.55	5.01	23.34		12.12	15	24.29	28.35		85.4785	82.0667	84.6027	82.328
	hpCTL	164	189.8	181.66	188.2	172.83	187.34	170.4	186.41	164.62	185.52	161.86		1.6	8.83	2.46	11.26	3.39	17.04	4.28	19.8		10.43	13.72	20.43	24.08		84.6596	82.07	83.4068	82.2259
	hpCTL	165	185.91	184.46	146.94	178.7	145.87	176.62	145.26	172.49	143.85	170.2		38.97	5.76	40.04	7.84	40.65	11.97	42.06	14.26		44.73	47.88	52.62	56.32		12.8773	16.3743	22.748	25.3196	Leaky bottle, mouse excluded from analysis.
	hp708	166	188.06	186.52	186	179.52	184.8	177.68	183.75	173.45	182.76	171.3		2.06	7	3.26	8.84	4.31	13.07	5.3	15.22		9.06	12.1	17.38	20.52		77.2627	73.0579	75.2014	74.1715
	hp708	167	181.91	190.47	179.9	182.75	179	181.04	178	176.3	177	174.6		2.01	7.72	2.91	9.43	3.91	14.17	4.91	15.87		9.73	12.34	18.08	20.78		79.3422	76.4182	78.3739	76.3715
	hpCTL	168	181.5	184.66	178.9	178.7	177.78	177.34	176.22	174.02	174.98	172.45		2.6	5.96	3.72	7.32	5.28	10.64	6.52	12.21		8.56	11.04	15.92	18.73		69.6262	66.3043	66.8342	65.1895
	hp708	169	184.1	182.93	181.6	175.31	180.69	173.8	179.63	170.99	178.47	169.34		2.5	7.62	3.41	9.13	4.47	11.94	5.63	13.59		10.12	12.54	16.41	19.22		75.2964	72.807	72.7605	70.7076
			T1t	T1s	T2t	T2s	T3t	T3s	T4t	T4s	T5t	T5s
			03.04.23 am		03.04.23 pm		04.04.23 am		04.04.23 pm		05.04.2023 am			Amount drank									Total of volume drank
	Group	Animal n	weight bottle WATER	weight bottle SACCHARIN	weight bottle WATER	weight bottle SACCHARIN	weight bottle WATER	weight bottle SACCHARIN	weight bottle WATER	weight bottle SACCHARIN	weight bottle WATER	weight bottle SACCHARIN		Δ1 water	Δ1 saccharin	Δ2 water	Δ2s saccharin	Δ3 water	Δ3 saccharin	Δ4 water	Δ4 saccharin		sum1	sum2	sum3	sum4		12h	24h	36h	48h
	hpCTL	356	187.57	186.57	184.28	179.24	182.93	176.16	181.71	168.69	179.81	165.39		3.29	7.33	4.64	10.41	5.86	17.88	7.76	21.18		10.62	15.05	23.74	28.94		69.0207	69.1694	75.3159	73.1859
	hpCTL	357	185.87	176.61	182.49	169.58	180.97	166.78	179.3	159.94	177.3	156.39		3.38	7.03	4.9	9.83	6.57	16.67	8.57	20.22		10.41	14.73	23.24	28.79		67.5312	66.7346	71.7298	70.2327
	hp708	358	180.23	181.81	177.11	172.49	175.3	168.4	174.25	161.31	172.3	157.84		3.12	9.32	4.93	13.41	5.98	20.5	7.93	23.97		12.44	18.34	26.48	31.9		74.9196	73.1189	77.4169	75.1411
	hp708	359	186.52	186.59	183.53	177.37	182.19	175.25	180.69	167.89	178.93	165.08		2.99	9.22	4.33	11.34	5.83	18.7	7.59	21.51		12.21	15.67	24.53	29.1		75.5119	72.3676	76.2332	73.9175
	hpCTL	360	191.37	179.28	187.35	171.34	186.13	169.37	184.76	163.17	182.65	160.02		4.02	7.94	5.24	9.91	6.61	16.11	8.72	19.26		11.96	15.15	22.72	27.98		66.388	65.4125	70.9067	68.8349
	hpCTL	361	185.82	183.81	182.85	173.94	181.08	170.57	179.35	162.84	176.89	159.51		2.97	9.87	4.74	13.24	6.47	20.97	8.93	24.3		12.84	17.98	27.44	33.23		76.8692	73.6374	76.4213	73.1267
	hp708	362	191.82	183.4	188.61	175.29	187.32	172.81	184.7	162.67	182.62	160.08		3.21	8.11	4.5	10.59	7.12	20.73	9.2	23.32		11.32	15.09	27.85	32.52		71.6431	70.1789	74.4345	71.7097
	hp708	363	191.09	187.96	187.43	180.96	186.15	176.47	184.87	169.85	183.03	166.14		3.66	7	4.94	11.49	6.22	18.11	8.06	21.82		10.66	16.43	24.33	29.88		65.666	69.933	74.4349	73.0254
	hpCTL	364	194.5	179.97	190.89	171.1	189.34	168.75	187.81	160.43	185.96	157.33		3.61	8.87	5.16	11.22	6.69	19.54	8.54	22.64		12.48	16.38	26.23	31.18		71.0737	68.4982	74.4949	72.6106
	hp708	365	190.67	186.75	186.4	172.8	185.54	169.94	184.15	159.66	181.95	156.7		4.27	13.95	5.13	16.81	6.52	27.09	8.72	30.05		18.22	21.94	33.61	38.77		76.5642	76.618	80.601	77.5084

## Sheet: README
	Groups: hpCTL, hp708.
	Animal n: animal number (internal reference only).
	Weight bottle (saccharin/water): weight of each bottle at each specific timepoint.
	Amount drank: amount of water or saccharin drank (relative to the start of the experiment).
	Total of volume drank: total of water and saccharin drank over the timepoint (cumulative - e.g. volume at 24h timepoing considers also volume drank in the first 12h).
	Normalized: relative amount of saccharin drank over the total volume drank.
