# Supplementary material for: miR-708-5p is elevated in bipolar patients and can induce mood disorder-associated behavior in mice
Source: EMBO Rep. 2025 Mar 10;26(8):2121–45. doi: 10.1038/s44319-025-00410-y (PMC12019553; doi:10.1038/s44319-025-00410-y)
Supplement: Supplementary file 9 — Source Data for Expanded View and Appendix Figures [file 44319_2025_410_MOESM9_ESM.zip › Source Data for Expanded View and Appendix/Appendix/Appendix Figure S1/S1F/S1F.xlsx]

## Sheet: S1F
			30.08.22 AM		30.08.22 PM		31.08.22 AM		31.08.22 PM		01.09.22 AM			Amount drank									Total of volume drank					Normalized
	Group	Animal n	weight bottle WATER	weight bottle SACCHARIN	weight bottle WATER	weight bottle SACCHARIN	weight bottle WATER	weight bottle SACCHARIN	weight bottle WATER	weight bottle SACCHARIN	weight bottle WATER	weight bottle SACCHARIN		Δ1 water	Δ1 saccharin	Δ2 water	Δ2s saccharin	Δ3 water	Δ3 saccharin	Δ4 water	Δ4 saccharin		sum1	sum2	sum3	sum4		12h	24h	36h	48h
	hpCTL	138	188.83	187.26	185.16	174.98	182.33	170.21	179.8	162.54	177.08	158.25		3.67	12.28	6.5	17.05	9.03	24.72	11.75	29.01		15.95	23.55	33.75	40.76		76.9906	72.3992	73.2444	71.1727
	hpCTL	139	191.11	191.7	189.93	178.38	184.64	174.16	174.8	166.45	171.43	161.78		1.18	13.32	6.47	17.54	16.31	25.25	19.68	29.92		14.5	24.01	41.56	49.6		91.8621	73.0529	60.7555	60.3226
	hp708	140	193.65	190.26	162.78	175.34	158.3	170.89	148.77	164.18	108.59	158.95		30.87	14.92	35.35	19.37	44.88	26.08	85.06	31.31		45.79	54.72	70.96	116.37		32.5835	35.3984	36.7531	26.9056	Leaky bottle, mouse excluded from analysis.
	hp708	141	189.04	186.04	164.13	175.1	159.8	170.81	118.6	163.14	102.46	159.28		24.91	10.94	29.24	15.23	70.44	22.9	86.58	26.76		35.85	44.47	93.34	113.34		30.516	34.2478	24.534	23.6104	Leaky bottle, mouse excluded from analysis.
	hpCTL	142	183.12	187.02	181.66	181.41	180.7	179.21	179.7	174.6	178.36	171.17		1.46	5.61	2.42	7.81	3.42	12.42	4.76	15.85		7.07	10.23	15.84	20.61		79.3494	76.3441	78.4091	76.9044
	hpCTL	143	187.58	180.17	186.3	171.21	185.37	168.76	184.54	162.44	182.61	159.13		1.28	8.96	2.21	11.41	3.04	17.73	4.97	21.04		10.24	13.62	20.77	26.01		87.5	83.7739	85.3635	80.892
	hp708	144	183.67	184.61	182.02	175	179.84	171.95	179.04	164.55	176.66	160.48		1.65	9.61	3.83	12.66	4.63	20.06	7.01	24.13		11.26	16.49	24.69	31.14		85.3464	76.7738	81.2475	77.4888
	hp708	145	182.36	185.9	180.76	179.8	179.6	178.22	178.95	174.77	177.06	172.23		1.6	6.1	2.76	7.68	3.41	11.13	5.3	13.67		7.7	10.44	14.54	18.97		79.2208	73.5632	76.5475	72.0611
	hpCTL	158	201.25	205.37	197.81	193.58	193.92	188.35	186.7	177.62	182.49	172.19		3.44	11.79	7.33	17.02	14.55	27.75	18.76	33.18		15.23	24.35	42.3	51.94		77.413	69.8973	65.6028	63.8814
	hp708	159	204.31	201.58	197.94	189.96	194.66	186.82	190.41	177.19	186.07	171.62		6.37	11.62	9.65	14.76	13.9	24.39	18.24	29.96		17.99	24.41	38.29	48.2		64.5914	60.467	63.6981	62.1577
			27.07.23 AM		27.07.23 PM		28.07.23 AM		28.07.23 PM		29.07.23 AM
	Group	Animal n	weight bottle WATER	weight bottle SACCHARIN	weight bottle WATER	weight bottle SACCHARIN	weight bottle WATER	weight bottle SACCHARIN	weight bottle WATER	weight bottle SACCHARIN	weight bottle WATER	weight bottle SACCHARIN		Δ1 water	Δ1 saccharin	Δ2 water	Δ2s saccharin	Δ3 water	Δ3 saccharin	Δ4 water	Δ4 saccharin		sum1	sum2	sum3	sum4		12h	24h	36h	48h
	hpCTL	404	181.38	183.78	176.02	174.1	174.98	171.2	173.84	167.28	172.41	165.44		5.36	9.68	6.4	12.58	7.54	16.5	8.97	18.34		15.04	18.98	24.04	27.31		64.3617	66.2803	68.6356	67.1549
	hpCTL	405	181.99	180.23	177.15	167.7	175.22	163.45	174.19	151.6	172.87	147.7		4.84	12.53	6.77	16.78	7.8	28.63	9.12	32.53		17.37	23.55	36.43	41.65		72.1359	71.2527	78.5891	78.1032
	hp708	406	189.84	179.95	184.73	165.76	183.24	162.92	181.8	154.11	180.26	151.11		5.11	14.19	6.6	17.03	8.04	25.84	9.58	28.84		19.3	23.63	33.88	38.42		73.5233	72.0694	76.2692	75.0651
	hp708	407	186.23	181.21	180.52	168.58	179.51	165.98	178.41	159.24	176.94	156.87		5.71	12.63	6.72	15.23	7.82	21.97	9.29	24.34		18.34	21.95	29.79	33.63		68.8659	69.385	73.7496	72.3759
	hpCTL	408	181.69	184.75	176.3	172.96	175.19	170.2	174.15	162.61	172.1	159.79		5.39	11.79	6.5	14.55	7.54	22.14	9.59	24.96		17.18	21.05	29.68	34.55		68.6263	69.1211	74.5957	72.2431
	hpCTL	409	188.06	188.03	183.08	175.54	181.79	172.25	180.29	164.43	178.41	161.27		4.98	12.49	6.27	15.78	7.77	23.6	9.65	26.76		17.47	22.05	31.37	36.41		71.494	71.5646	75.2311	73.4963
	hp708	410	185.73	184.93	180.83	175.25	178.86	172.18	177.1	165.91	175.11	163.18		4.9	9.68	6.87	12.75	8.63	19.02	10.62	21.75		14.58	19.62	27.65	32.37		66.3923	64.9847	68.7884	67.1918
	hpCTL	412	183.98	185.11	181.41	172.63	179.51	168.75	177.42	160.42	175.61	156.87		2.57	12.48	4.47	16.36	6.56	24.69	8.37	28.24		15.05	20.83	31.25	36.61		82.9236	78.5406	79.008	77.1374
	hp708	413	182.83	184.78	179.1	177.79	177.6	175.43	175.4	170.83	173.89	168.29		3.73	6.99	5.23	9.35	7.43	13.95	8.94	16.49		10.72	14.58	21.38	25.43		65.2052	64.1289	65.2479	64.8447
	hp708	414	181.71	187.94	178.07	173.85	176.44	169.44	174.47	162.82	172.26	157.91		3.64	14.09	5.27	18.5	7.24	25.12	9.45	30.03		17.73	23.77	32.36	39.48		79.4698	77.8292	77.6267	76.0638
	hpCTL	416	179.55	183.07	175.54	170.37	173.68	167.74	171.21	160.95	169.17	157.73		4.01	12.7	5.87	15.33	8.34	22.12	10.38	25.34		16.71	21.2	30.46	35.72		76.0024	72.3113	72.6198	70.9406
	hpCTL	417	180.58	182.82	176.81	170.05	175.48	165.93	173.26	157.62	170.8	154.24		3.77	12.77	5.1	16.89	7.32	25.2	9.78	28.58		16.54	21.99	32.52	38.36		77.2068	76.8076	77.4908	74.5047
	hp708	418	181.29	181.06	177.53	171.31	175.44	168.12	172.93	161.53	170.64	157.91		3.76	9.75	5.85	12.94	8.36	19.53	10.65	23.15		13.51	18.79	27.89	33.8		72.1688	68.8664	70.0251	68.4911
	hp708	419	183.08	180.95	177.63	173.63	175.09	171.13	171.24	169.02	166.36	164.73		5.45	7.32	7.99	9.82	11.84	11.93	16.72	16.22		12.77	17.81	23.77	32.94		57.3218	55.1376	50.1893	49.241

## Sheet: README
	Groups: hpCTL, hp708.
	Animal n: animal number (internal reference only).
	Weight bottle (saccharin/water): weight of each bottle at each specific timepoint.
	Amount drank: amount of water or saccharin drank (relative to the start of the experiment).
	Total of volume drank: total of water and saccharin drank over the timepoint (cumulative - e.g. volume at 24h timepoing considers also volume drank in the first 12h).
	Normalized: relative amount of saccharin drank over the total volume drank.
