# Supplementary material for: miR-708-5p is elevated in bipolar patients and can induce mood disorder-associated behavior in mice
Source: EMBO Rep. 2025 Mar 10;26(8):2121–45. doi: 10.1038/s44319-025-00410-y (PMC12019553; doi:10.1038/s44319-025-00410-y)
Supplement: Supplementary file 9 — Source Data for Expanded View and Appendix Figures [file 44319_2025_410_MOESM9_ESM.zip › Source Data for Expanded View and Appendix/Appendix/Appendix Figure S1/S1G-H/S1G-H.xlsx]

## Sheet: S1G-H
	Appendix Figure S1G				Appendix Figure S1H
	Closed arms time (s)				Open arms time (s)
	hpCTL	hp708			hpCTL	hp708
	154.08	299.64	COHORT 1		54.8	2	COHORT 1
	206.08	155.24	COHORT 1		26.4	40.04	COHORT 1
	191.72	131.4	COHORT 1		17.88	61	COHORT 1
	239.76	176.12	COHORT 1		16.08	58.52	COHORT 1
	150.44	215.44	COHORT 1		46.96	30.16	COHORT 1
	182.76	160.44	COHORT 2		15.16	29.36	COHORT 2
	102.24	146.44	COHORT 2		29.92	24.04	COHORT 2
	141.56	91.96	COHORT 2		27.96	37.44	COHORT 2
	131.12	195.24	COHORT 2		46.4	45.12	COHORT 2
	157.52	157.96	COHORT 2		28.64	13.68	COHORT 2
	89.96	95.64	COHORT 3		49.48	91.36	COHORT 3
	14.24	160.24	COHORT 3		120.32	53.96	COHORT 3
	203	187.12	COHORT 3		94.44	116.68	COHORT 3
	151.64	128.68	COHORT 3		77.24	66.56	COHORT 3
	191.04	201	COHORT 3		70.2	62.08	COHORT 3

## Sheet: README
	Time spent in either the closed (Appendix Figure S1G) or in the open arms (Appendix Figure S1H) of the elevated plus maze over a period of 5 min.
	Time not spent in either closed or open arms was spent in the center of the apparatus (not shown).
