# Supplementary material for: miR-708-5p is elevated in bipolar patients and can induce mood disorder-associated behavior in mice
Source: EMBO Rep. 2025 Mar 10;26(8):2121–45. doi: 10.1038/s44319-025-00410-y (PMC12019553; doi:10.1038/s44319-025-00410-y)
Supplement: Supplementary file 9 — Source Data for Expanded View and Appendix Figures [file 44319_2025_410_MOESM9_ESM.zip › Source Data for Expanded View and Appendix/Appendix/Appendix Figure S1/S1I-J/S1I-J.xlsx]

## Sheet: S1I-J
	Appendix Figure S1I				Appendix Figure S1J
	Closed arms time (s)				Open arms time (s)
	hpCTL	hp708			hpCTL	hp708
	179.56	194.56	COHORT 1		41.44	22.88	COHORT 1
	179.8	190.12	COHORT 1		45.4	13.48	COHORT 1
	226.4	182.28	COHORT 1		13.24	47.8	COHORT 1
	194.12	188.12	COHORT 1		27.84	39.64	COHORT 1
	235.4	174.52	COHORT 1		5.92	64.72	COHORT 1
	245.64	157.64	COHORT 2		1.4	39.84	COHORT 2
	155.48	209.12	COHORT 2		59.4	25.8	COHORT 2
	187.32	149.68	COHORT 2		50.76	85.48	COHORT 2
	173.2	159.56	COHORT 2		75.72	45.04	COHORT 2
	176.28	173.2	COHORT 2		50.48	75.72	COHORT 2
	146.36	176.52	COHORT 2		43.16	36.72	COHORT 2
	174.72	90.68	COHORT 2		34.64	95.12	COHORT 2

## Sheet: README
	Time spent in either the closed (Appendix Figure S1I) or in the open arms (Appendix Figure S1J) of the elevated plus maze over a period of 5 min.
	Time not spent in either closed or open arms was spent in the center of the apparatus (not shown).
