# Supplementary material for: miR-708-5p is elevated in bipolar patients and can induce mood disorder-associated behavior in mice
Source: EMBO Rep. 2025 Mar 10;26(8):2121–45. doi: 10.1038/s44319-025-00410-y (PMC12019553; doi:10.1038/s44319-025-00410-y)
Supplement: Supplementary file 9 — Source Data for Expanded View and Appendix Figures [file 44319_2025_410_MOESM9_ESM.zip › Source Data for Expanded View and Appendix/Appendix/Appendix Figure S2/S2A/S2A.xlsx]

## Sheet: S2A
			Latency
	Group	Animal n	Phase 1	Phase 2
	hpCTL	462	16.6	21.9
	hpCTL	463	27.3	125.5
	hpCTL	466		19.5	Door malfunctioning - animal excluded from the analysis
	hpCTL	467	2.4	167.1
	hpCTL	470	0.9	22.9
	hpCTL	471	10.7	31.7
	hpCTL	474	53		Door malfunctioning - animal excluded from the analysis
	hpCTL	475	27.3	27.6
	hpCTL	478	7.5	27.6
	hpCTL	479	8.4	22.6
	hpCTL	482	26.5	52.6
	hpCTL	483	30.4	25.7
	hp708	464	1.2	28.1
	hp708	465	34.5	103.1
	hp708	468	4.4	71.2
	hp708	469	15.8	96.8
	hp708	472	15.4	24.8
	hp708	473	3	31.5
	hp708	476	11.2	32.8
	hp708	477	12.2	66.2
	hp708	480	15.3	30.2
	hp708	481	8.2	32.4
	hp708	485	2.6	27
	hp708	485	11.8	123.7

## Sheet: README
	Groups: hpCTL, hp708.
	Animal n: animal number (internal reference only).
	Latency (Phase 1 and Phase 2): latency to enter the dark compartment (s).
