# Supplementary material for: miR-708-5p is elevated in bipolar patients and can induce mood disorder-associated behavior in mice
Source: EMBO Rep. 2025 Mar 10;26(8):2121–45. doi: 10.1038/s44319-025-00410-y (PMC12019553; doi:10.1038/s44319-025-00410-y)
Supplement: Supplementary file 9 — Source Data for Expanded View and Appendix Figures [file 44319_2025_410_MOESM9_ESM.zip › Source Data for Expanded View and Appendix/Appendix/Appendix Figure S2/S2B-C/S2B-C.xlsx]

## Sheet: S2B-C
	Males	Appendix Figure S2B							Females	Appendix Figure S2C
		Locomotor activity (cm)								Locomotor activity (cm)
	Group	10 min	20 min	30 min	40 min	50 min	60 min		Group	10 min	20 min	30 min	40 min	50 min	60 min
	hpCTL	13416.5	10286.7	5900.6	7599.5	5458.4	3122.6		hpCTL	19410.5	18537.7	15948.1	13650.7	13037.6	11739.8
	hpCTL	13366.9	7581.8	9057.4	9837.1	6282.9	3796.5		hpCTL	15504.8	15017.8	10146.1	8345.2	9325	9365.4
	hpCTL	12097.4	11296.7	9737.9	9529	7840.6	6092.9		hpCTL	19550.2	16362.9	12349.9	11894.3	8910.7	5574.1
	hpCTL	16512.1	16564.1	14684.1	8858	12779.8	12480.6		hpCTL	21380.2	14729.4	13131.7	8336.3	9110.2	5734.8
	hpCTL	15117.1	13123.4	12017.5	7876.2	10555	6981.7		hpCTL	19102.7	17099.7	11345.9	10182.6	9574.1	12633.7
	hpCTL	15050.4	11463	7941	10562.3	10225.1	8306		hpCTL	16063.8	10449.7	7152.1	7417	6387.6	3507.4
	hpCTL	16986.5	13907	13427.9	11917.9	14476.7	9335.3		hpCTL	21413	22298.4	41831.7*	14964.5	10573.2	26362.9	*due to a malfunctioning in the TSE box sensor, this timepoint was excluded
	hpCTL	14928.8	13195.9	13122.9	10709.2	8960.8	12328.4		hpCTL	17634.1	11429.3	8496.7	6556.7	5576.4	8563.1
	hpCTL	19220.5	14020.2	11356.9	12010.6	7870.1	11064.7		hpCTL	20371.5	16522.2	17307.1	13237.5	11991.1	12218.4
	hpCTL	14953.2	11515.2	6986.9	5620.8	6855	5084.7		hpCTL	20378.5	15480.4	12696	11232.9	12152.2	7608.4
	hpCTL	17149	13456.7	11852	12135.5	9032.6	10973.1		hpCTL	18259.1	12285	12349.6	11135.2	7349.4	9225.4
	hpCTL	13177.8	10314.7	7467.8	8065.2	5521.6	7799.8		hpCTL	16346.3	14041.2	11426.1	11240.8	8512.3	9785.2
	hpCTL	19349.3	10795.1	10236.1	10034.5	8610	8025.3		hp708	20234.3	15531.9	11913.9	9684.2	6197	7203
	hpCTL	18868.1	10976.4	9448.1	5415.2	3199.5	3445.9		hp708	15692	12157.7	7642.5	4975.3	6319.2	3576
	hp708	18822.5	13929.9	11271.4	6112.1	12002.6	7513.9		hp708	20040.6	13731.6	12836.4	9748.1	12801.9	9309.3
	hp708	12422.6	10572.7	9638.4	8624.1	6613.6	6141.6		hp708	17391	14175.5	9848.1	12975.2	7265.7	8383.8
	hp708	16769.2	15120.1	11336.5	9346.9	9535.4	8746.5		hp708	18583.9	11600.6	10138.4	5829.8	8654.6	8313.3
	hp708	16824.7	10131.8	8254	4407.7	6555.3	4720.5		hp708	18415.7	11896.3	8744	6542.5	5883.7	5342.3
	hp708	16775.9	14875.2	10908.2	8761.6	7331.1	7079.7		hp708	18653.3	16123.7	10638.7	10046.7	4489.9	6863.1
	hp708	15098.4	12354.7	10004.2	7040.4	7572.7	5205.3		hp708	12139.3	11230.5	8090.6	7486.2	6629.1	5081.2
	hp708	18751.6	17208.5	14540.5	12818.4	9887.5	9507.6		hp708	17282.9	16349	14623	11866.8	10787.4	8743.9
	hp708	20645.2	14733	10133.6	11418.5	12622.8	7164		hp708	18049.1	15838.9	12346.9	11200.6	10800.5	9963.7
	hp708	20844.9	13622.7	10714.1	9155.9	7757.1	6055.3		hp708	17956.2	13739.1	12911.3	12121.2	9785.7	6799.8
	hp708	17499.3	13362.2	9710.7	6639.3	5540.5	8412.4
	hp708	12107.4	9175.1	7638.8	6413.7	7904	4990.7
	hp708	16975.3	10845.1	8160.1	5139.3	5950.8	7193.4

## Sheet: README
	Groups: hpCTL or hp708
	Locomotor activity (cm): distance travelled (in cm) during each 10-min bin, automated analysis by the TSE system (using infrared).
	Results for both males (Appendix Figure S2B) and Females (Appendix Figure S2C) are displayed.
