# Supplementary material for: miR-708-5p is elevated in bipolar patients and can induce mood disorder-associated behavior in mice
Source: EMBO Rep. 2025 Mar 10;26(8):2121–45. doi: 10.1038/s44319-025-00410-y (PMC12019553; doi:10.1038/s44319-025-00410-y)
Supplement: Supplementary file 9 — Source Data for Expanded View and Appendix Figures [file 44319_2025_410_MOESM9_ESM.zip › Source Data for Expanded View and Appendix/Appendix/Appendix Figure S2/S2D-E/S2D-E.xlsx]

## Sheet: S2D-E
MALES	Appendix Figure S2D															FEMALES	Appendix Figure S2E
	Cohort	Sex	Target	Animal n	Group	Cq mean	Target	Cq mean	ΔCq	-ΔCq	Fold Change	Average hpCTL	Normalized				Cohort	Sex	Target	Animal n	Group	Cq mean	Target	Cq mean	ΔCq	-ΔCq	Fold Change	Average hpCTL	Normalized
	COHORT 1	male	mir708	160	hpCTL	29.5516	U6	24.5022	5.0494	-5.0494	0.030198	0.0568179	0.531488				COHORT 1	female	mir708	138	hpCTL	25.8285	U6	22.0176	3.81092	-3.81092	0.0712523	0.104298	0.683163
	COHORT 1	male	mir708	161	hpCTL	26.1289	U6	22.0665	4.06238	-4.06238	0.0598553		1.05346				COHORT 1	female	mir708	139	hpCTL	26.1709	U6	22.1839	3.98698	-3.98698	0.0630667		0.604679
	COHORT 1	male	mir708	164	hpCTL	25.9752	U6	22.0293	3.94589	-3.94589	0.0648889		1.14205				COHORT 1	female	mir708	142	hpCTL	25.828	U6	21.9282	3.89982	-3.89982	0.0669941		0.642335
	COHORT 1	male	mir708	165	hpCTL	25.925	U6	21.7867	4.13835	-4.13835	0.056785		0.999421				COHORT 1	female	mir708	143	hpCTL	25.6328	U6	22.0701	3.56268	-3.56268	0.0846303		0.81143
	COHORT 1	male	mir708	168	hpCTL	25.8167	U6	22.0281	3.78862	-3.78862	0.0723622		1.27358				COHORT 1	female	mir708	158	hpCTL	25.7949	U6	21.9572	3.83775	-3.83775	0.0699395		0.670575
	COHORT 1	male	mir708	162	hp708	25.358	U6	22.0555	3.30252	-3.30252	0.101355		1.78385				COHORT 1	female	mir708	140	hp708	22.2089	U6	21.965	0.24386	-0.24386	0.844483		8.09685
	COHORT 1	male	mir708	163	hp708	24.0646	U6	22.1464	1.91821	-1.91821	0.264583		4.6567				COHORT 1	female	mir708	141	hp708	24.4229	U6	21.7766	2.64632	-2.64632	0.159727		1.53146
	COHORT 1	male	mir708	166	hp708	22.2077	U6	23.34	-1.13231	1.13231	2.1921		38.5811				COHORT 1	female	mir708	144	hp708	22.696	U6	22.3925	0.303493	-0.303493	0.810288		7.76899
	COHORT 1	male	mir708	167	hp708	23.8974	U6	22.138	1.7594	-1.7594	0.29537		5.19855				COHORT 1	female	mir708	145	hp708	23.8931	U6	21.9016	1.99148	-1.99148	0.251481		2.41118
	COHORT 1	male	mir708	169	hp708	22.9876	U6	22.2345	0.7531	-0.7531	0.593327		10.4426				COHORT 1	female	mir708	159	hp708	21.7832	U6	22.0425	-0.259223	0.259223	1.19683		11.4752
	COHORT 2	male	mir708	320	hpCTL	25.738	U6	22.361	3.37701	-3.37701	0.0962537	0.0825789	1.1656				COHORT 2	female	miR-708	404	hpCTL	25.9937	U6	23.0362	2.95748	-2.95748	0.128739	0.104298	1.23434
	COHORT 2	male	mir708	321	hpCTL	26.1883	U6	22.3821	3.8062	-3.8062	0.0714859		0.865668				COHORT 2	female	miR-708	405	hpCTL	25.7516	U6	22.5359	3.21566	-3.21566	0.107644		1.03208
	COHORT 2	male	mir708	324	hpCTL	25.6109	U6	21.6333	3.9776	-3.9776	0.063478		0.768695				COHORT 2	female	miR-708	408	hpCTL	25.8254	U6	22.9454	2.87994	-2.87994	0.135848		1.3025
	COHORT 2	male	mir708	325	hpCTL	26.1017	U6	22.2028	3.8989	-3.8989	0.0670367		0.81179				COHORT 2	female	miR-708	409	hpCTL	25.383	U6	22.4953	2.88776	-2.88776	0.135113		1.29545
	COHORT 2	male	mir708	328	hpCTL	25.6397	U6	22.5149	3.12482	-3.12482	0.11464		1.38825				COHORT 2	female	miR-708	412	hpCTL	25.4854	U6	22.8784	2.60705	-2.60705	0.164134		1.57371
	COHORT 2	male	mir708	322	hp708	22.2973	U6	22.3799	-0.0826199	0.0826199	1.05894		12.8234				COHORT 2	female	miR-708	416	hpCTL	25.2624	U6	22.1992	3.06319	-3.06319	0.119643		1.14713
	COHORT 2	male	mir708	323	hp708	23.0301	U6	22.161	0.869164	-0.869164	0.547464		6.62959				COHORT 2	female	miR-708	417	hpCTL	25.7284	U6	22.471	3.25746	-3.25746	0.10457		1.00261
	COHORT 2	male	mir708	326	hp708	22.6455	U6	22.2745	0.370979	-0.370979	0.773257		9.36386				COHORT 2	female	miR-708	406	hp708	24.2443	U6	22.9462	1.29809	-1.29809	0.406665		3.89908
	COHORT 2	male	mir708	327	hp708	23.2073	U6	21.9946	1.21277	-1.21277	0.431439		5.22457				COHORT 2	female	miR-708	407	hp708	22.9163	U6	23.1004	-0.18413	0.18413	1.13613		10.8932
	COHORT 2	male	mir708	329	hp708	23.1489	U6	22.3799	0.76894	-0.76894	0.586848		7.10652				COHORT 2	female	miR-708	410	hp708	22.4599	U6	23.0267	-0.56682	0.56682	1.48125		14.2022
																	COHORT 2	female	miR-708	413	hp708	23.0387	U6	23.154	-0.115278	0.115278	1.08318		10.3855
	COHORT 3	male	miR-708	356	hpCTL	27.4586	U6	24.1325	3.3261	-3.3261	0.0997112	0.0856275	1.16448				COHORT 2	female	miR-708	414	hp708	24.4386	U6	22.6716	1.76706	-1.76706	0.293806		2.81699
	COHORT 3	male	miR-708	357	hpCTL	27.2679	U6	23.9039	3.36403	-3.36403	0.0971238		1.13426				COHORT 2	female	miR-708	418	hp708	24.7149	U6	22.4745	2.24037	-2.24037	0.211631		2.02911
	COHORT 3	male	miR-708	360	hpCTL	27.6205	U6	23.9469	3.67367	-3.67367	0.0783639		0.915172				COHORT 2	female	miR-708	419	hp708	23.6143	U6	22.9549	0.659389	-0.659389	0.633146		6.07056
	COHORT 3	male	miR-708	361	hpCTL	27.5391	U6	23.8923	3.64686	-3.64686	0.0798338		0.932339
	COHORT 3	male	miR-708	364	hpCTL	27.7641	U6	23.9902	3.77389	-3.77389	0.0731049		0.853754
	COHORT 3	male	miR-708	358	hp708	24.3715	U6	23.6946	0.67692	-0.67692	0.625499		7.30489
	COHORT 3	male	miR-708	359	hp708	23.6609	U6	23.8295	-0.168566	0.168566	1.12394		13.1259
	COHORT 3	male	miR-708	362	hp708	22.8893	U6	23.9316	-1.04237	1.04237	2.0596		24.053
	COHORT 3	male	miR-708	363	hp708	24.7567	U6	23.7082	1.04854	-1.04854	0.483458		5.64606
	COHORT 3	male	miR-708	365	hp708	24.4462	U6	23.7068	0.739405	-0.739405	0.598986		6.99525
	COHORT 4	male	miR-708	462	hpCTL	26.2296	U6	23.0526	3.17706	-3.17706	0.110563	0.120456	0.917871
	COHORT 4	male	miR-708	463	hpCTL	26.4204	U6	23.297	3.12333	-3.12333	0.114758		0.952699
	COHORT 4	male	miR-708	466	hpCTL	26.4304	U6	22.4354	3.99506	-3.99506	0.0627144		0.520642
	COHORT 4	male	miR-708	467	hpCTL	25.9323	U6	23.3263	2.60604	-2.60604	0.16425		1.36357
	COHORT 4	male	miR-708	470	hpCTL	25.8745	U6	22.9112	2.96335	-2.96335	0.128216		1.06443
	COHORT 4	male	miR-708	471	hpCTL	26.0452	U6	23.1749	2.87029	-2.87029	0.136759		1.13535
	COHORT 4	male	miR-708	474	hpCTL	25.6521	U6	22.669	2.9831	-2.9831	0.126473		1.04996
	COHORT 4	male	miR-708	475	hpCTL	26.2159	U6	23.0782	3.13768	-3.13768	0.113622		0.943268
	COHORT 4	male	miR-708	478	hpCTL	25.9388	U6	22.8033	3.13543	-3.13543	0.1138		0.944743
	COHORT 4	male	miR-708	479	hpCTL	26.4693	U6	23.0175	3.45184	-3.45184	0.0913889		0.758692
	COHORT 4	male	miR-708	482	hpCTL	25.8677	U6	22.8874	2.98027	-2.98027	0.126721		1.05201
	COHORT 4	male	miR-708	483	hpCTL	25.5924	U6	22.9139	2.6785	-2.6785	0.156204		1.29677
	COHORT 4	male	miR-708	464	hp708	24.445	U6	23.0233	1.42163	-1.42163	0.37329		3.09898
	COHORT 4	male	miR-708	465	hp708	23.3531	U6	23.0561	0.297047	-0.297047	0.813917		6.75698
	COHORT 4	male	miR-708	468	hp708	22.8495	U6	22.4162	0.43338	-0.43338	0.740525		6.14769
	COHORT 4	male	miR-708	469	hp708	22.8521	U6	23.0924	-0.240322	0.240322	1.18126		9.80656
	COHORT 4	male	miR-708	472	hp708	22.5368	U6	23.1313	-0.594517	0.594517	1.50997		12.5354
	COHORT 4	male	miR-708	473	hp708	21.8363	U6	23.1084	-1.27212	1.27212	2.41517		20.0502
	COHORT 4	male	miR-708	476	hp708	23.076	U6	22.8804	0.195587	-0.195587	0.873218		7.24928
	COHORT 4	male	miR-708	477	hp708	22.8443	U6	22.949	-0.104683	0.104683	1.07526		8.92658
	COHORT 4	male	miR-708	480	hp708	24.0753	U6	22.5972	1.47812	-1.47812	0.358956		2.97999
	COHORT 4	male	miR-708	481	hp708	23.3105	U6	23.1675	0.143019	-0.143019	0.905622		7.51829
	COHORT 4	male	miR-708	484	hp708	23.305	U6	22.9666	0.33836	-0.33836	0.79094		6.56623
	COHORT 4	male	miR-708	485	hp708	22.6797	U6	22.6051	0.0745778	-0.0745778	0.94962		7.88356

## Sheet: README
	Same results as Figure 3H.
	Fold change was calculated and normalized by the average of the hpCTL of each cohort for males (Appendix Figure S2D) and females (Appendix Figure S2E).
