# Supplementary material for: miR-708-5p is elevated in bipolar patients and can induce mood disorder-associated behavior in mice
Source: EMBO Rep. 2025 Mar 10;26(8):2121–45. doi: 10.1038/s44319-025-00410-y (PMC12019553; doi:10.1038/s44319-025-00410-y)
Supplement: Supplementary file 9 — Source Data for Expanded View and Appendix Figures [file 44319_2025_410_MOESM9_ESM.zip › Source Data for Expanded View and Appendix/Appendix/Appendix Figure S3/S3D/S3D.xlsx]

## Sheet: S3D
		Locomotor activity (cm)
	Group	1 min	2 min	3 min	4 min	5 min	6 min	7 min	8 min	9 min	10 min
	mCherry-hpCTL	1983.2	1595.6	1489.4	866.6	1395.9	599.6	1714.8	1377.3	1221.3	991.5
	mCherry-hpCTL	3648.8	3109	2398.6	2392.8	1679.8	2227.1	2269.5	1955.9	1991.3	1907.9
	mCherry-hpCTL	2846	2886.6	2242	1829	2520.8	2458.6	1833.5	2025.8	2066.9	517.1
	mCherry-hpCTL	2167.6	2001.2	2480.8	2335.2	1929.8	1249.1	1039.2	1792.4	1931.9	1629
	mCherry-hpCTL	2299.7	2766.8	2427.1	1881.4	1145.6	1512.3	1048	700.5	1015.3	1211.9
	mCherry-hpCTL	2966.4	3289.9	2497.7	1317.6	1884.7	1110.3	1131.1	1905.5	1895.6	1312.5
	mCherry-hpCTL	2328.5	2262.8	2221.4	1844	2336.4	2029.8	1706.2	1505.6	2306.8	2546.4
	mCherry-hpCTL	2389.1	1606.9	1691.2	1348.3	1307.5	1229.7	576.2	1348.8	1681.6	986
	mCherry-hpCTL	2208.7	2173.2	1475.5	1039.9	672.5	765.5	1101.1	1309.6	1367.3	438.3
	mCherry-hp708	3206.2	3124.9	2937.7	2862.9	1884.1	2233.1	1720.4	839.1	1637.5	1457.3
	mCherry-hp708	2840.8	2530.1	1879.5	2049.6	1301	1329.4	2555.7	2357.8	2333.2	785
	mCherry-hp708	2232.5	1631.7	1458.8	1923.2	1297.3	1518.3	1914.2	1426.6	1377.9	1283.7
	mCherry-hp708	2587.6	3058.7	2784.3	2018.2	1203.9	2177.5	1754.3	1188.1	2033	1738.3
	mCherry-hp708	2368.7	2384.4	2493.8	2754.5	2321.4	1824.9	2038	2308.6	2081.7	1419.4
	mCherry-hp708	1998	2749.6	2523.9	1758.5	1517.2	1799.2	1136.4	2082	1456.8	1151.6
	mCherry-hp708	1487.1	2372.3	2012.2	1384.7	1705.5	1515	1339.4	1786.8	1422.4	1543.2
	mCherry-hp708	2376.9	3418.2	2747.9	1609.7	2097.5	1941	1648.8	1903.8	1816.3	870.3
	mCherry-hp708	2983.7	2533	2302.4	2656.7	1781.2	1956.5	1955.4	1892.8	1769.4	1996.5
	mCherry-hp708	2424.1	2447.5	2345.9	1795.9	1348.4	2364.9	2056	1326.5	1026.9	1944
	mCherry-hp708	1818.7	1970	1673.2	1636.1	1227.7	1514	1280	1100.9	938.5	1484.9
	mCherry-hp708	1948.6	2836.1	2823.6	2191.7	2721.2	2297.7	2475.6	2762.4	2550.3	1981.3
	NNAT+hp708	1657.7	1997.7	1574.4	989.8	1775.6	1666.9	997.8	1576.9	1800.8	2025.9
	NNAT+hp708	2753.3	3050.3	2346.1	2163.7	818.5	1577.2	2355	659.8	994.7	1444.8
	NNAT+hp708	2533.1	2558.5	2491.6	1898.2	2052.4	967.3	1840.5	1953.8	827.8	2035.7
	NNAT+hp708	2195.4	1799.7	2564.6	1506.5	624.7	1998.7	1799.3	1129	702.9	1574.5
	NNAT+hp708	2333.9	1695.2	1683.9	618	1124.2	1061.3	1395.3	902.6	1408.6	1319
	NNAT+hp708	2855.2	2187.1	1918	1046.7	1310.2	1377.7	1684.9	1903.4	1630.5	1757.2
	NNAT+hp708	1902.5	2474.9	1633.9	1913	1727.8	1399.5	1096.8	1663.1	1928	2193
	NNAT+hp708	2554.5	3692.8	3261.2	3102.1	2891.7	2436.8	2299.8	2093.5	1648.4	1541.6
	NNAT+hp708	2453.5	2368.5	2338.9	1134.9	1013.4	1360.7	508.7	1638.3	1856.7	887.8
	NNAT+hp708	2190.2	2434	2211.1	1052.4	1964.3	1209.4	1134.2	1686.7	1280.8	1123.4
	NNAT+hp708	2690.2	2539	1543.9	1647.7	1081.2	400.4	1673.7	1649.8	1651.9	1077.1
	NNAT+hp708	2402.6	2396.4	2111	2151.6	1273.1	888.9	994.7	1497.6	1763.3	1973.8

## Sheet: README
	Groups: mCherry-hpCTL, mCherry-hp708 or NNAT+hp708
	Locomotor activity (cm): distance travelled (in cm) during each 1-min bin, automated analysis by the TSE system (using infrared).
