# Supplementary material for: miR-708-5p is elevated in bipolar patients and can induce mood disorder-associated behavior in mice
Source: EMBO Rep. 2025 Mar 10;26(8):2121–45. doi: 10.1038/s44319-025-00410-y (PMC12019553; doi:10.1038/s44319-025-00410-y)
Supplement: Supplementary file 9 — Source Data for Expanded View and Appendix Figures [file 44319_2025_410_MOESM9_ESM.zip › Source Data for Expanded View and Appendix/Appendix/Appendix Figure S3/S3E/S3E.xlsx]

## Sheet: S3E
	Time spent in center (s)
	mCherry-hpCTL	mCherry-hp708	NNAT-hp708
	35.9	97.1	83.5
	74.4	41	74.3
	90.3	72.1	82.8
	71	48.3	48.4
	76.5	90.9	65.1
	75	38.2	65.4
	115.2	54.2	117.4
	69.8	113.9	55.7
	30	74	91.4
		61.8	49.6
		45.7	62.4
		37.3	54.4

## Sheet: README
	Groups: mCherry-hpCTL, mCherry-hp708 or NNAT+hp708
	Time spent in center (s): time spent on the center of the open field arene, over a period of 10 min, automated analysis by the TSE system (using infrared).
