# Supplementary material for: miR-708-5p is elevated in bipolar patients and can induce mood disorder-associated behavior in mice
Source: EMBO Rep. 2025 Mar 10;26(8):2121–45. doi: 10.1038/s44319-025-00410-y (PMC12019553; doi:10.1038/s44319-025-00410-y)
Supplement: Supplementary file 9 — Source Data for Expanded View and Appendix Figures [file 44319_2025_410_MOESM9_ESM.zip › Source Data for Expanded View and Appendix/Appendix/Appendix Figure S3/S3F/S3F.xlsx]

## Sheet: S3F
	Target	Animal n	Group	Cq Mean	Target	Cq Mean	ΔCq	-ΔCq	Fold Change	Average hpCTL	Normalized
	mir708	536	mCherry-hpCTL	26.029	U6	22.5612	3.46776	-3.46776	0.090386	0.079074	1.14306
	mir708	537	mCherry-hpCTL	26.114	U6	22.7666	3.34736	-3.34736	0.0982524		1.24254
	mir708	540	mCherry-hpCTL	26.1025	U6	22.115	3.98751	-3.98751	0.0630433		0.79727
	mir708	541	mCherry-hpCTL	26.1016	U6	22.0127	4.08888	-4.08888	0.0587659		0.743175
	mir708	548	mCherry-hpCTL	26.408	U6	22.7753	3.63273	-3.63273	0.0806191		1.01954
	mir708	549	mCherry-hpCTL	25.8476	U6	22.656	3.1916	-3.1916	0.109454		1.3842
	mir708	558	mCherry-hpCTL	26.2236	U6	22.419	3.8046	-3.8046	0.0715653		0.905042
	mir708	568	mCherry-hpCTL	26.4907	U6	22.4562	4.03443	-4.03443	0.0610263		0.771762
	mir708	569	mCherry-hpCTL	26.374	U6	22.7038	3.67018	-3.67018	0.0785533		0.993416
	mir708	538	mCherry-hp708	22.4119	U6	22.4338	-0.021953	0.021953	1.01533		12.8403
	mir708	539	mCherry-hp708	22.5809	U6	22.2131	0.36778	-0.36778	0.774974		9.80062
	mir708	546	mCherry-hp708	23.4146	U6	21.9921	1.4225	-1.4225	0.373064		4.71791
	mir708	547	mCherry-hp708	23.675	U6	22.5959	1.07906	-1.07906	0.473338		5.98601
	mir708	550	mCherry-hp708	21.4478	U6	22.342	-0.894199	0.894199	1.85858		23.5043
	mir708	551	mCherry-hp708	22.9425	U6	22.2661	0.676333	-0.676333	0.625754		7.91352
	mir708	552	mCherry-hp708	23.3376	U6	22.5036	0.833995	-0.833995	0.560974		7.09429
	mir708	553	mCherry-hp708	22.5559	U6	22.3552	0.200679	-0.200679	0.870141		11.0041
	mir708	560	mCherry-hp708	22.411	U6	22.2822	0.128806	-0.128806	0.914588		11.5662
	mir708	561	mCherry-hp708	22.3926	U6	22.5273	-0.134702	0.134702	1.09787		13.884
	mir708	566	mCherry-hp708	22.456	U6	22.6752	-0.2192	0.2192	1.16409		14.7215
	mir708	567	mCherry-hp708	22.9223	U6	22.2487	0.673632	-0.673632	0.626927		7.92835
	mir708	542	NNAT-hp708	23.2248	U6	23.3065	-0.0817508	0.0817508	1.0583		13.3837
	mir708	544	NNAT-hp708	23.2287	U6	22.349	0.879688	-0.879688	0.543485		6.87312
	mir708	545	NNAT-hp708	24.1689	U6	22.8002	1.3687	-1.3687	0.387241		4.8972
	mir708	554	NNAT-hp708	23.2024	U6	22.411	0.791313	-0.791313	0.577818		7.30731
	mir708	555	NNAT-hp708	23.0916	U6	22.4862	0.605412	-0.605412	0.657284		8.31226
	mir708	556	NNAT-hp708	23.1272	U6	22.6062	0.520994	-0.520994	0.696891		8.81316
	mir708	557	NNAT-hp708	22.644	U6	22.2724	0.371637	-0.371637	0.772905		9.77445
	mir708	559	NNAT-hp708	23.2079	U6	22.3017	0.906197	-0.906197	0.53359		6.74798
	mir708	562	NNAT-hp708	22.5414	U6	22.5441	-0.0027323	0.0027323	1.0019		12.6704
	mir708	563	NNAT-hp708	23.6013	U6	22.3708	1.23053	-1.23053	0.426161		5.38939
	mir708	570	NNAT-hp708	24.1892	U6	22.7593	1.42997	-1.42997	0.371139		4.69357
	mir708	571	NNAT-hp708	23.5811	U6	22.3271	1.25402	-1.25402	0.419278		5.30236

## Sheet: README
	Same results as Figure 5C.
	Fold change was calculated and normalized by the average of the mCherry-hpCTL group.
