# Supplementary material for: miR-708-5p is elevated in bipolar patients and can induce mood disorder-associated behavior in mice
Source: EMBO Rep. 2025 Mar 10;26(8):2121–45. doi: 10.1038/s44319-025-00410-y (PMC12019553; doi:10.1038/s44319-025-00410-y)
Supplement: Supplementary file 9 — Source Data for Expanded View and Appendix Figures [file 44319_2025_410_MOESM9_ESM.zip › Source Data for Expanded View and Appendix/Appendix/Appendix Figure S5/S5A-D/S5A-D.xlsx]

## Sheet: S5A-B
	Appendix Figure S5A										Appendix Figure S5B
	Target	Sample	Group	Cq Mean	Target	Cq Mean	ΔCq	-ΔCq			Target	Sample	Group	Cq Mean	Target	Cq Mean	ΔCq	-ΔCq
	miR-708	91	Healthy Control	30.4213	U6	20.3513	10.07	-10.07			miR-708	91	Healthy Control	30.4213	U6	20.3513	10.07	-10.07
	miR-708	102	Healthy Control	32.0215	U6	20.8615	11.16	-11.16			miR-708	102	Healthy Control	32.0215	U6	20.8615	11.16	-11.16
	miR-708	321	Healthy Control	31.7638	U6	20.9538	10.81	-10.81			miR-708	321	Healthy Control	31.7638	U6	20.9538	10.81	-10.81
	miR-708	697	Healthy Control	30.2763	U6	20.9363	9.34	-9.34			miR-708	697	Healthy Control	30.2763	U6	20.9363	9.34	-9.34			6C
	miR-708	934	Healthy Control	32.7083	U6	21.0283	11.68	-11.68			miR-708	934	Healthy Control	32.7083	U6	21.0283	11.68	-11.68
	miR-708	976	Healthy Control	31.2649	U6	22.1349	9.13	-9.13			miR-708	976	Healthy Control	31.2649	U6	22.1349	9.13	-9.13
	miR-708	1012	Healthy Control	33.5668	U6	21.1968	12.37	-12.37			miR-708	1012	Healthy Control	33.5668	U6	21.1968	12.37	-12.37
	miR-708	1075	Healthy Control	30.9259	U6	20.5759	10.35	-10.35			miR-708	1075	Healthy Control	30.9259	U6	20.5759	10.35	-10.35
	miR-708	1248	Healthy Control	33.233	U6	20.443	12.79	-12.79			miR-708	1248	Healthy Control	33.233	U6	20.443	12.79	-12.79
	miR-708	1265	Healthy Control	32.9417	U6	21.1417	11.8	-11.8			miR-708	1265	Healthy Control	32.9417	U6	21.1417	11.8	-11.8
	miR-708	1313	Healthy Control	31.4004	U6	22.5704	8.83	-8.83			miR-708	1313	Healthy Control	31.4004	U6	22.5704	8.83	-8.83
	miR-708	2011	Healthy Control	29.9714	U6	20.9514	9.02	-9.02			miR-708	2011	Healthy Control	29.9714	U6	20.9514	9.02	-9.02
	miR-708	2088	Healthy Control	33.5968	U6	21.0768	12.52	-12.52			miR-708	2088	Healthy Control	33.5968	U6	21.0768	12.52	-12.52
	miR-708	2169	Healthy Control	35.4273	U6	20.9773	14.45	-14.45			miR-708	2169	Healthy Control	35.4273	U6	20.9773	14.45	-14.45
	miR-708	2312	Healthy Control	31.2863	U6	21.1263	10.16	-10.16			miR-708	2312	Healthy Control	31.2863	U6	21.1263	10.16	-10.16
	miR-708	2488	Healthy Control	34.9051	U6	20.6951	14.21	-14.21			miR-708	2488	Healthy Control	34.9051	U6	20.6951	14.21	-14.21
	miR-708	2489	Healthy Control	29.2817	U6	21.1117	8.17	-8.17			miR-708	2489	Healthy Control	29.2817	U6	21.1117	8.17	-8.17
	miR-708	2690	Healthy Control	34.6302	U6	20.5302	14.1	-14.1			miR-708	2690	Healthy Control	34.6302	U6	20.5302	14.1	-14.1
	miR-708	2746	Healthy Control	30.5089	U6	21.0689	9.44	-9.44			miR-708	2746	Healthy Control	30.5089	U6	21.0689	9.44	-9.44
	miR-708	2778	Healthy Control	30.46	U6	21.27	9.19	-9.19			miR-708	2778	Healthy Control	30.46	U6	21.27	9.19	-9.19
	miR-708	2794	Healthy Control	29.5103	U6	20.6603	8.85	-8.85			miR-708	2794	Healthy Control	29.5103	U6	20.6603	8.85	-8.85
	miR-708	2876	Healthy Control	33.2226	U6	20.6826	12.54	-12.54			miR-708	2876	Healthy Control	33.2226	U6	20.6826	12.54	-12.54
	miR-708	3050	Healthy Control	32.3726	U6	19.9926	12.38	-12.38			miR-708	3050	Healthy Control	32.3726	U6	19.9926	12.38	-12.38
	miR-708	3064	Healthy Control	33.3774	U6	20.3774	13	-13			miR-708	3064	Healthy Control	33.3774	U6	20.3774	13	-13
	miR-708	3132	Healthy Control	33.7039	U6	20.9039	12.8	-12.8			miR-708	3132	Healthy Control	33.7039	U6	20.9039	12.8	-12.8
	miR-708	122	BD	35.88	U6	23.47	12.41	-12.41			miR-708	107	MDD + AD	33.6466	U6	21.5802	12.0663	-12.0663
	miR-708	127	BD	30	U6	22.35	7.65	-7.65			miR-708	364	MDD + AD	29.1751	U6	22.0391	7.13598	-7.13598
	miR-708	284	BD	30.73	U6	21.29	9.44	-9.44			miR-708	857	MDD + AD	33.4496	U6	21.8159	11.6337	-11.6337
	miR-708	350	BD	31.92	U6	21.78	10.14	-10.14			miR-708	949	MDD + AD	34.3694	U6	22.2867	12.0827	-12.0827
	miR-708	359	BD	29.96	U6	21.93	8.03	-8.03			miR-708	1271	MDD + AD	30.4208	U6	22.3961	8.02465	-8.02465
	miR-708	432	BD	30.29	U6	21.14	9.15	-9.15			miR-708	2101	MDD + AD	33.7467	U6	21.9924	11.7543	-11.7543
	miR-708	736	BD	33.92	U6	22.04	11.88	-11.88			miR-708	2219	MDD + AD	28.4214	U6	21.8294	6.59202	-6.59202
	miR-708	877	BD	33.33	U6	21.58	11.75	-11.75			miR-708	2229	MDD	29.5608	U6	21.6974	7.86338	-7.86338
	miR-708	918	BD	30.87	U6	22.61	8.26	-8.26			miR-708	2356	MDD + AD	30.0674	U6	21.7728	8.29466	-8.29466
	miR-708	1033	BD + AD	29.65	U6	21.89	7.76	-7.76			miR-708	2463	MDD + AD	35.4631	U6	21.9041	13.559	-13.559
	miR-708	1107	BD	33.75	U6	21.96	11.79	-11.79			miR-708	2516	MDD + AD	30.4752	U6	22.0542	8.421	-8.421
	miR-708	1209	BD + AD	30.79	U6	22.96	7.83	-7.83			miR-708	2647	MDD + AD	31.3548	U6	22.0484	9.30642	-9.30642
	miR-708	1342	BD + AD	30.29	U6	22.2	8.09	-8.09			miR-708	2724	MDD + AD	30.0584	U6	21.8767	8.18171	-8.18171
	miR-708	2070	BD	30.02	U6	21.69	8.33	-8.33			miR-708	2729	MDD	30.3503	U6	22.0823	8.26805	-8.26805
	miR-708	2235	BD	31.73	U6	22.49	9.24	-9.24			miR-708	2820	MDD + AD	29.6389	U6	21.1831	8.45582	-8.45582
	miR-708	2332	BD	28.36	U6	22.83	5.53	-5.53			miR-708	2862	MDD + AD	30.7473	U6	22.3694	8.37789	-8.37789
	miR-708	2547	BD + AD	32.2	U6	21.57	10.63	-10.63			miR-708	2880	MDD + AD	31.9417	U6	22.8492	9.09258	-9.09258
	miR-708	2609	BD + AD	31.04	U6	22.25	8.79	-8.79			miR-708	2904	MDD + AD	32.6152	U6	23.1652	9.45002	-9.45002
	miR-708	2636	BD	27.48	U6	21.67	5.81	-5.81
	miR-708	2767	BD	33.04	U6	21.05	11.99	-11.99
	miR-708	2785	BD	29.48	U6	21.07	8.41	-8.41
	miR-708	2821	BD	30.4	U6	21.38	9.02	-9.02
	miR-708	2846	BD	32.39	U6	21.65	10.74	-10.74
	miR-708	2895	BD + AD	29.9	U6	21.27	8.63	-8.63
	miR-708	2973	BD	28.94	U6	21.57	7.37	-7.37
	miR-708	3111	BD + AD	33.7	U6	23.6	10.1	-10.1

## Sheet: S5C-D
	Appendix Figure S5C											Appendix Figure S5D
	Target	Sample	Group	Cq Mean	Target	Cq Mean	ΔCq	-ΔCq				Target	Sample	Group	Cq Mean	Target	Cq Mean	ΔCq	-ΔCq
	miR-708	26	Healthy Control	30.7654	U6	19.1901	11.5754	-11.5754				miR-708	26	Healthy Control	30.7654	U6	19.1901	11.5754	-11.5754
	miR-708	30	Healthy Control	33.7235	U6	19.9835	13.74	-13.74				miR-708	30	Healthy Control	33.7235	U6	19.9835	13.74	-13.74
	miR-708	84	Healthy Control	31.1587	U6	19.971	11.1877	-11.1877				miR-708	84	Healthy Control	31.1587	U6	19.971	11.1877	-11.1877
	miR-708	152	Healthy Control	34.3295	U6	20.1217	14.2078	-14.2078				miR-708	152	Healthy Control	34.3295	U6	20.1217	14.2078	-14.2078
	miR-708	546	Healthy Control	32.5046	U6	19.3423	13.1623	-13.1623				miR-708	546	Healthy Control	32.5046	U6	19.3423	13.1623	-13.1623
	miR-708	748	Healthy Control	30.1274	U6	18.5501	11.5774	-11.5774				miR-708	748	Healthy Control	30.1274	U6	18.5501	11.5774	-11.5774
	miR-708	765	Healthy Control	33.2982	U6	19.8366	13.4616	-13.4616				miR-708	765	Healthy Control	33.2982	U6	19.8366	13.4616	-13.4616
	miR-708	781	Healthy Control	30.1766	U6	18.6133	11.5633	-11.5633				miR-708	781	Healthy Control	30.1766	U6	18.6133	11.5633	-11.5633
	miR-708	863	Healthy Control	30.9319	U6	20.4678	10.4641	-10.4641				miR-708	863	Healthy Control	30.9319	U6	20.4678	10.4641	-10.4641
	miR-708	896	Healthy Control	29.9145	U6	20.0598	9.8547	-9.8547				miR-708	896	Healthy Control	29.9145	U6	20.0598	9.8547	-9.8547
	miR-708	1021	Healthy Control	32.6269	U6	20.0744	12.5526	-12.5526				miR-708	1021	Healthy Control	32.6269	U6	20.0744	12.5526	-12.5526
	miR-708	1047	Healthy Control	33.1271	U6	19.985	13.1421	-13.1421				miR-708	1047	Healthy Control	33.1271	U6	19.985	13.1421	-13.1421
	miR-708	1096	Healthy Control	32.5644	U6	18.4025	14.1619	-14.1619				miR-708	1096	Healthy Control	32.5644	U6	18.4025	14.1619	-14.1619
	miR-708	1116	Healthy Control	32.5734	U6	20.2389	12.3346	-12.3346				miR-708	1116	Healthy Control	32.5734	U6	20.2389	12.3346	-12.3346
	miR-708	1158	Healthy Control	32.3944	U6	20.1875	12.2069	-12.2069				miR-708	1158	Healthy Control	32.3944	U6	20.1875	12.2069	-12.2069
	miR-708	1169	Healthy Control	30.4492	U6	20.4712	9.97796	-9.97796				miR-708	1169	Healthy Control	30.4492	U6	20.4712	9.97796	-9.97796
	miR-708	1245	Healthy Control	30.2734	U6	19.4266	10.8468	-10.8468				miR-708	1245	Healthy Control	30.2734	U6	19.4266	10.8468	-10.8468
	miR-708	1289	Healthy Control	34.464	U6	19.9212	14.5428	-14.5428				miR-708	1289	Healthy Control	34.464	U6	19.9212	14.5428	-14.5428
	miR-708	1290	Healthy Control	34.444	U6	20.0593	14.3847	-14.3847				miR-708	1290	Healthy Control	34.444	U6	20.0593	14.3847	-14.3847
	miR-708	2030	Healthy Control	29.7495	U6	18.4828	11.2667	-11.2667				miR-708	2030	Healthy Control	29.7495	U6	18.4828	11.2667	-11.2667
	miR-708	2046	Healthy Control	33.3925	U6	19.8779	13.5146	-13.5146				miR-708	2046	Healthy Control	33.3925	U6	19.8779	13.5146	-13.5146
	miR-708	2085	Healthy Control	30.5666	U6	20.1604	10.4062	-10.4062				miR-708	2085	Healthy Control	30.5666	U6	20.1604	10.4062	-10.4062
	miR-708	2107	Healthy Control	34.0287	U6	18.825	15.2037	-15.2037				miR-708	2107	Healthy Control	34.0287	U6	18.825	15.2037	-15.2037
	miR-708	2125	Healthy Control	34.3653	U6	20.4219	13.9435	-13.9435				miR-708	2125	Healthy Control	34.3653	U6	20.4219	13.9435	-13.9435
	miR-708	2223	Healthy Control	29.4811	U6	18.7251	10.756	-10.756				miR-708	2223	Healthy Control	29.4811	U6	18.7251	10.756	-10.756
	miR-708	2322	Healthy Control	34.1966	U6	20.3726	13.8239	-13.8239				miR-708	2322	Healthy Control	34.1966	U6	20.3726	13.8239	-13.8239
	miR-708	2607	Healthy Control	29.2618	U6	20.4319	8.82991	-8.82991				miR-708	2607	Healthy Control	29.2618	U6	20.4319	8.82991	-8.82991
	miR-708	2718	Healthy Control	30.6477	U6	20.6264	10.0212	-10.0212				miR-708	2718	Healthy Control	30.6477	U6	20.6264	10.0212	-10.0212
	miR-708	2962	Healthy Control	33.3154	U6	19.7264	13.589	-13.589				miR-708	2962	Healthy Control	33.3154	U6	19.7264	13.589	-13.589
	miR-708	3094	Healthy Control	30.9861	U6	19.8097	11.1764	-11.1764				miR-708	3094	Healthy Control	30.9861	U6	19.8097	11.1764	-11.1764
	miR-708	3144	Healthy Control	28.7572	U6	18.8953	9.86198	-9.86198				miR-708	3144	Healthy Control	28.7572	U6	18.8953	9.86198	-9.86198
	miR-708	92	BD	34.7105	U6	22.951	11.7595	-11.7595				miR-708	138	MDD + AD	31.4582	U6	19.798	11.6602	-11.6602
	miR-708	408	BD + AD	33.9291	U6	21.8615	12.0676	-12.0676				miR-708	411	MDD + AD	33.3352	U6	19.8894	13.4458	-13.4458
	miR-708	467	BD	33.1874	U6	20.6257	12.5617	-12.5617				miR-708	423	MDD	32.6099	U6	19.3048	13.3051	-13.3051
	miR-708	521	BD	32.7324	U6	21.3703	11.3621	-11.3621				miR-708	532	MDD	28.1834	U6	20.2975	7.88583	-7.88583
	miR-708	635	BD	31.7603	U6	21.339	10.4213	-10.4213				miR-708	623	MDD	34.1739	U6	19.5915	14.5823	-14.5823
	miR-708	858	BD + AD	33.142	U6	22.2634	10.8786	-10.8786				miR-708	629	MDD + AD	28.3091	U6	18.5592	9.74985	-9.74985
	miR-708	869	BD + AD	34.1562	U6	22.754	11.4022	-11.4022				miR-708	649	MDD + AD	33.2223	U6	20.3126	12.9096	-12.9096
	miR-708	1032	BD + AD	30.9286	U6	24.0897	6.83888	-6.83888				miR-708	693	MDD + AD	34.0581	U6	20.1763	13.8818	-13.8818
	miR-708	1103	BD + AD	33.8154	U6	22.9974	10.818	-10.818				miR-708	759	MDD + AD	34.4476	U6	21.0137	13.4339	-13.4339
	miR-708	1286	BD	29.6371	U6	21.6512	7.98584	-7.98584				miR-708	860	MDD	32.1761	U6	20.031	12.1451	-12.1451
	miR-708	1378	BD	31.0913	U6	21.912	9.17924	-9.17924				miR-708	971	MDD + AD	27.6273	U6	18.3764	9.25091	-9.25091
	miR-708	2038	BD	29.6963	U6	21.3499	8.34643	-8.34643				miR-708	994	MDD + AD	31.8695	U6	20.2508	11.6187	-11.6187
	miR-708	2059	BD + AD	34.7192	U6	24.6319	10.0873	-10.0873				miR-708	1183	MDD	29.0213	U6	21.0971	7.92421	-7.92421
	miR-708	2092	BD + AD	31.0358	U6	21.9677	9.0681	-9.0681				miR-708	2277	MDD	30.0649	U6	19.2817	10.7833	-10.7833
	miR-708	2156	BD	31.1505	U6	20.6887	10.4619	-10.4619				miR-708	2278	MDD + AD	32.7159	U6	20.5469	12.169	-12.169
	miR-708	2224	BD + AD	29.4399	U6	22.5994	6.84048	-6.84048				miR-708	2300	MDD + AD	34.8342	U6	19.678	15.1562	-15.1562
	miR-708	2249	BD	31.0645	U6	21.504	9.56049	-9.56049				miR-708	2302	MDD + AD	29.1081	U6	20.0857	9.02236	-9.02236
	miR-708	2250	BD + AD	27.9144	U6	20.6667	7.2477	-7.2477				miR-708	2365	MDD + AD	28.659	U6	18.5354	10.1236	-10.1236
	miR-708	2262	BD + AD	30.096	U6	23.0506	7.04538	-7.04538				miR-708	2369	MDD + AD	29.0057	U6	18.2501	10.7556	-10.7556
	miR-708	2290	BD	28.1638	U6	21.2228	6.94098	-6.94098				miR-708	2517	MDD + AD	33.6905	U6	19.8616	13.8288	-13.8288
	miR-708	2358	BD + AD	31.8765	U6	20.9953	10.8811	-10.8811				miR-708	2565	MDD + AD	30.5719	U6	19.9878	10.5841	-10.5841
	miR-708	2364	BD	27.7907	U6	19.8621	7.92861	-7.92861				miR-708	2572	MDD	31.3943	U6	19.6567	11.7376	-11.7376
	miR-708	2368	BD	27.9528	U6	20.8207	7.13212	-7.13212				miR-708	2680	MDD + AD	28.9971	U6	18.2626	10.7345	-10.7345
	miR-708	2454	BD	33.3961	U6	21.8936	11.5025	-11.5025				miR-708	2768	MDD	28.3628	U6	19.6948	8.66797	-8.66797
	miR-708	2479	BD + AD	32.0616	U6	20.4885	11.5731	-11.5731				miR-708	2863	MDD	28.6533	U6	18.4692	10.1841	-10.1841
	miR-708	2576	BD + AD	28.8436	U6	21.0118	7.83181	-7.83181
	miR-708	2613	BD + AD	29.1719	U6	21.8569	7.31499	-7.31499
	miR-708	2705	BD	33.8287	U6	21.2194	12.6092	-12.6092
	miR-708	2737	BD	29.6815	U6	21.9816	7.6999	-7.6999
	miR-708	2765	BD	27.7152	U6	21.4731	6.24206	-6.24206
	miR-708	2779	BD	29.7574	U6	20.642	9.11538	-9.11538
	miR-708	2780	BD	33.4727	U6	21.6291	11.8436	-11.8436
	miR-708	2829	BD	30.3361	U6	21.3758	8.96029	-8.96029
	miR-708	2848	BD	32.4954	U6	22.7559	9.73958	-9.73958
	miR-708	2943	BD + AD	30.2217	U6	21.4957	8.72598	-8.72598
	miR-708	3113	BD + AD	33.4112	U6	22.0392	11.3719	-11.3719
	miR-708	3117	BD + AD	29.6163	U6	21.561	8.05529	-8.05529

## Sheet: README
	Target: miR-708-5p or U6 (used to normalize data).
	Group: Healthy Control, BD and BD + AD (Appendix Figure S5A and S5C); Healthy Control, MDD and MDD + AD (Appendix Figure S5B and S5D)
	Cq mean: mean Cq of 2-3 qPCR wells.
	DeltaCq: miR-708-5p Cq minus U6 Cq.
	-DeltaCq: negative DeltaCq, used to easily visualize the data.
	Appendix Figure S5A-B are the same results as Figure 6C.
	Appendix Figure S5C-D are the same results as Figure 6D.
