# Supplementary material for: miR-708-5p is elevated in bipolar patients and can induce mood disorder-associated behavior in mice
Source: EMBO Rep. 2025 Mar 10;26(8):2121–45. doi: 10.1038/s44319-025-00410-y (PMC12019553; doi:10.1038/s44319-025-00410-y)
Supplement: Supplementary file 9 — Source Data for Expanded View and Appendix Figures [file 44319_2025_410_MOESM9_ESM.zip › Source Data for Expanded View and Appendix/Appendix/Appendix Figure S5/S5E-F/S5E-F.xlsx]

## Sheet: S5E-F
	Appendix Figure S5E				Appendix Figure S5F
	Sample	miR-708-5p expression	BDI score		Sample	miR-708-5p expression	BDI score
	107	-12.0663	14		138	-11.6602	26
	364	-7.13598	17		411	-13.4458	39
	857	-11.6337	30		423	-13.3051	22
	949	-12.0827	22		532	-7.88583	32
	2101	-11.7543	13		532	-9.92387	32
	2219	-6.59202	34		532	-7.88583	32
	2229	-7.86338	35		532	-9.92387	32
	2356	-8.29466	47		623	-14.5823	11
	2463	-13.559	29		629	-9.74985	18
	2516	-8.421	16		649	-12.9096	18
	2647	-9.30642	44		693	-13.8818	21
	2724	-8.18171	27		759	-13.4339	10
	2729	-8.26805	15		860	-12.1451	11
	2820	-8.45582	39		971	-9.25091	29
	2862	-8.37789	10		994	-11.6187	12
	2880	-9.09258	27		1183	-7.92421	30
	2904	-9.45002	34		2277	-10.7833	1
					2278	-12.169	25
					2300	-15.1562	14
					2302	-9.02236	13
					2365	-10.1236	12
					2369	-10.7556	1
					2517	-13.8288	30
					2565	-10.5841	6
					2572	-11.7376	17
					2680	-10.7345	9
					2768	-8.66797	1
					2863	-10.1841	0

## Sheet: README
	Correlation between miR-708-5p and the Beck's Depression Inventory in MDD patients, females (Appendix Figure S5E) and males (Appendix Figure S5F).
