# Supplementary material for: miR-708-5p is elevated in bipolar patients and can induce mood disorder-associated behavior in mice
Source: EMBO Rep. 2025 Mar 10;26(8):2121–45. doi: 10.1038/s44319-025-00410-y (PMC12019553; doi:10.1038/s44319-025-00410-y)
Supplement: Supplementary file 9 — Source Data for Expanded View and Appendix Figures [file 44319_2025_410_MOESM9_ESM.zip › Source Data for Expanded View and Appendix/Appendix/Appendix Figure S6/S6A-B/S6A-B.xlsx]

## Sheet: 6A-B
	Appendix Figure S6A				Appendix Figure S6B
	Sample	miR-708-5p expression	YMRS score		Sample	miR-708-5p expression	YMRS score
	122	-12.41	1		92	-11.7595	8
	127	-7.65	1		408	-12.0676	0
	284	-9.44	0		467	-12.5617	11
	350	-10.14	0		521	-11.3621	0
	359	-8.03	2		635	-10.4213	2
	432	-9.15	2		858	-10.8786	6
	736	-11.88	5		869	-11.4022	0
	877	-11.75	8		1032	-6.83888	0
	918	-8.26	1		1103	-10.818	5
	1033	-7.76	2		1286	-7.98584	7
	1107	-11.79	7		1378	-9.17924	28
	1209	-7.83	0		2038	-8.34643	5
	1342	-8.09	0		2059	-10.0873	1
	2070	-8.33	4		2092	-9.0681	16
	2235	-9.24	7		2156	-10.4619	15
	2332	-5.53	1		2224	-6.84048	2
	2547	-10.63	0		2249	-9.56049	0
	2609	-8.79	0		2250	-7.2477	23
	2636	-5.81	6		2262	-7.04538	10
	2767	-11.99	0		2290	-6.94098	10
	2785	-8.41	10		2358	-10.8811	0
	2821	-9.02	2		2364	-7.92861	6
	2846	-10.74	2		2368	-7.13212	31
	2895	-8.63	0		2454	-11.5025	0
	2973	-7.37	2		2479	-11.5731	2
	3111	-10.1	0		2576	-7.83181	2
					2613	-7.31499	7
					2705	-12.6092	1
					2737	-7.6999	2
					2765	-6.24206	4
					2779	-9.11538	8
					2780	-11.8436	0
					2829	-8.96029	4
					2848	-9.73958	23
					2943	-8.72598	2
					3113	-11.3719	2
					3117	-8.05529	0

## Sheet: README
	Correlation between miR-708-5p and the Young Mania Rating Scale in BD patients, females (Appendix Figure S6A) and males (Appendix Figure S6B).
