# Supplementary material for: miR-708-5p is elevated in bipolar patients and can induce mood disorder-associated behavior in mice
Source: EMBO Rep. 2025 Mar 10;26(8):2121–45. doi: 10.1038/s44319-025-00410-y (PMC12019553; doi:10.1038/s44319-025-00410-y)
Supplement: Supplementary file 9 — Source Data for Expanded View and Appendix Figures [file 44319_2025_410_MOESM9_ESM.zip › Source Data for Expanded View and Appendix/Expanded View/Figure EV1/EV1A/EV1A.xlsx]

## Sheet: EV1A
	Target	Sample	Group	Cq Mean	Target	Cq Mean	ΔCq	-ΔCq
	MIR16	C1	CTL	22.1382	U6	22.3533	-0.215085	0.215085
	MIR16	C2	CTL	22.3093	U6	22.9342	-0.624908	0.624908
	MIR16	C3	CTL	22.2595	U6	22.2388	0.0206438	-0.0206438
	MIR16	C4	CTL	21.74	U6	22.8313	-1.09132	1.09132
	MIR16	C5	CTL	21.6908	U6	22.4749	-0.784028	0.784028
	MIR16	C7	CTL	21.2243	U6	21.4357	-0.211422	0.211422
	MIR16	C8	CTL	22.4752	U6	22.6964	-0.221224	0.221224
	MIR16	C9	CTL	22.8943	U6	24.2916	-1.39731	1.39731
	MIR16	C10	CTL	20.6795	U6	22.0505	-1.37104	1.37104
	MIR16	C11	CTL	21.2003	U6	22.4911	-1.29082	1.29082
	MIR16	C12	CTL	22.0367	U6	23.1496	-1.11292	1.11292
	MIR16	C15	CTL	22.0409	U6	22.692	-0.651167	0.651167
	MIR16	C16	CTL	21.6259	U6	22.0853	-0.45943	0.45943
	MIR16	C17	CTL	22.0197	U6	22.5074	-0.487712	0.487712
	MIR16	C18	CTL	22.3779	U6	22.3771	0.000707844	-0.000707844
	MIR16	ER1	ER	22.0305	U6	23.037	-1.00653	1.00653
	MIR16	ER3	ER	21.6129	U6	22.4551	-0.842237	0.842237
	MIR16	ER4	ER	20.9967	U6	21.811	-0.814296	0.814296
	MIR16	ER5	ER	20.9216	U6	22.2655	-1.34384	1.34384
	MIR16	ER6	ER	21.5444	U6	22.5353	-0.990878	0.990878
	MIR16	ER9	ER	22.3739	U6	22.4432	-0.0693689	0.0693689
	MIR16	ER10	ER	21.0821	U6	22.5554	-1.47329	1.47329
	MIR16	ER11	ER	21.5143	U6	22.5227	-1.00834	1.00834
	MIR16	ER12	ER	22.1517	U6	22.771	-0.6193	0.6193
	MIR16	ER13	ER	22.2963	U6	22.8756	-0.579268	0.579268
	MIR16	ER14	ER	21.0774	U6	22.5347	-1.45729	1.45729
	MIR16	ER15	ER	22.3784	U6	22.7177	-0.339298	0.339298
	MIR16	ER18	ER	21.9546	U6	22.8118	-0.857212	0.857212

## Sheet: README
	Target: miR-16-5p or U6 (used to normalize data).
	Group: CTL (Control, samples C1-C18) and ER (Environmental Risk, samples E1-E18)
	Cq mean: mean Cq of 2-3 qPCR wells.
	DeltaCq: miR-16 Cq minus U6 Cq.
	-DeltaCq: negative DeltaCq, used to easily visualize the data.
