# Supplementary material for: miR-708-5p is elevated in bipolar patients and can induce mood disorder-associated behavior in mice
Source: EMBO Rep. 2025 Mar 10;26(8):2121–45. doi: 10.1038/s44319-025-00410-y (PMC12019553; doi:10.1038/s44319-025-00410-y)
Supplement: Supplementary file 9 — Source Data for Expanded View and Appendix Figures [file 44319_2025_410_MOESM9_ESM.zip › Source Data for Expanded View and Appendix/Expanded View/Figure EV1/EV1B/EV1B.xlsx]

## Sheet: EV1B
	Target	Sample	Group	Cq Mean	Target	Cq Mean	ΔCq	-ΔCq
	MIR30a	C1	CTL	26.306	U6	24.4276	1.87835	-1.87835
	MIR30a	C2	CTL	26.4994	U6	23.6804	2.81908	-2.81908
	MIR30a	C3	CTL	23.95	U6	23.057	0.893035	-0.893035
	MIR30a	C4	CTL	25.4256	U6	23.7423	1.68327	-1.68327
	MIR30a	C5	CTL	25.2605	U6	23.1477	2.11287	-2.11287
	MIR30a	C6	CTL	25.4888	U6	23.6352	1.85357	-1.85357
	MIR30a	C7	CTL	25.8184	U6	24.0762	1.74225	-1.74225
	MIR30a	C8	CTL	25.7192	U6	23.2918	2.42741	-2.42741
	MIR30a	C9	CTL	25.9701	U6	24.0568	1.91322	-1.91322
	MIR30a	C10	CTL	26.4804	U6	23.2853	3.19509	-3.19509
	MIR30a	C11	CTL	26.2282	U6	24.1193	2.10889	-2.10889
	MIR30a	C12	CTL	25.6895	U6	23.5556	2.1339	-2.1339
	MIR30a	C13	CTL	25.4196	U6	23.1677	2.25185	-2.25185
	MIR30a	C14	CTL	25.0629	U6	22.6398	2.42305	-2.42305
	MIR30a	C15	CTL	26.2356	U6	23.6301	2.6055	-2.6055
	MIR30a	ER1	ER	26.2752	U6	24.877	1.3982	-1.3982
	MIR30a	ER2	ER	24.5099	U6	22.884	1.62591	-1.62591
	MIR30a	ER3	ER	25.7779	U6	23.8763	1.90167	-1.90167
	MIR30a	ER4	ER	25.9638	U6	23.1312	2.83265	-2.83265
	MIR30a	ER5	ER	25.9631	U6	23.8126	2.1505	-2.1505
	MIR30a	ER6	ER	24.2559	U6	21.8158	2.44006	-2.44006
	MIR30a	ER7	ER	26.4743	U6	23.2336	3.24069	-3.24069
	MIR30a	ER8	ER	26.1398	U6	24.4269	1.71286	-1.71286
	MIR30a	ER9	ER	25.8671	U6	23.587	2.28016	-2.28016
	MIR30a	ER10	ER	26.5326	U6	24.2879	2.24467	-2.24467
	MIR30a	ER11	ER	26.3721	U6	24.1025	2.26953	-2.26953
	MIR30a	ER12	ER	26.4074	U6	24.03	2.37744	-2.37744
	MIR30a	ER13	ER	29.1642	U6	28.7737	0.390455	-0.390455
	MIR30a	ER14	ER	26.7999	U6	24.9266	1.87336	-1.87336
	MIR30a	ER15	ER	25.7256	U6	23.7141	2.01154	-2.01154
	MIR30a	ER16	ER	25.7638	U6	24.3311	1.43272	-1.43272

## Sheet: README
	Target: miR-30a-5p or U6 (used to normalize data).
	Group: CTL (Control, samples C1-C15) and ER (Environmental Risk, samples E1-E16)
	Cq mean: mean Cq of 2-3 qPCR wells.
	DeltaCq: miR-30a Cq minus U6 Cq.
	-DeltaCq: negative DeltaCq, used to easily visualize the data.
