# Supplementary material for: miR-708-5p is elevated in bipolar patients and can induce mood disorder-associated behavior in mice
Source: EMBO Rep. 2025 Mar 10;26(8):2121–45. doi: 10.1038/s44319-025-00410-y (PMC12019553; doi:10.1038/s44319-025-00410-y)
Supplement: Supplementary file 9 — Source Data for Expanded View and Appendix Figures [file 44319_2025_410_MOESM9_ESM.zip › Source Data for Expanded View and Appendix/Expanded View/Figure EV1/EV1C/EV1C.xlsx]

## Sheet: EV1C
	Target	Sample	Group	Cq Mean	Target	Cq Mean	ΔCq	-ΔCq
	MIR1248	C1	CTL	28.4641	U6	19.4646	8.9995	-8.9995
	MIR1248	C2	CTL	29.5635	U6	19.6732	9.89026	-9.89026
	MIR1248	C3	CTL	28.788	U6	20.7622	8.0258	-8.0258
	MIR1248	C4	CTL	30.333	U6	19.0647	11.2683	-11.2683
	MIR1248	C5	CTL	32.0125	U6	19.0032	13.0094	-13.0094
	MIR1248	C6	CTL	29.2494	U6	17.7633	11.4861	-11.4861
	MIR1248	C7	CTL	27.9282	U6	17.6516	10.2765	-10.2765
	MIR1248	C8	CTL	29.8837	U6	19.7338	10.1498	-10.1498
	MIR1248	C9	CTL	29.0259	U6	19.634	9.39196	-9.39196
	MIR1248	C10	CTL	28.8099	U6	18.0017	10.8082	-10.8082
	MIR1248	C11	CTL	29.744	U6	18.5124	11.2316	-11.2316
	MIR1248	C12	CTL	29.3193	U6	18.5818	10.7375	-10.7375
	MIR1248	C13	CTL	28.8019	U6	18.5115	10.2904	-10.2904
	MIR1248	C14	CTL	29.1558	U6	18.4302	10.7255	-10.7255
	MIR1248	C15	CTL	29.4462	U6	18.4003	11.0459	-11.0459
	MIR1248	C16	CTL	29.7456	U6	18.878	10.8676	-10.8676
	MIR1248	ER1	ER	29.0427	U6	18.5234	10.5193	-10.5193
	MIR1248	ER2	ER	28.0649	U6	18.233	9.83195	-9.83195
	MIR1248	ER3	ER	28.2567	U6	18.9604	9.29631	-9.29631
	MIR1248	ER4	ER	27.6829	U6	17.9605	9.72243	-9.72243
	MIR1248	ER5	ER	28.6126	U6	18.6727	9.93997	-9.93997
	MIR1248	ER6	ER	28.3639	U6	18.3508	10.0131	-10.0131
	MIR1248	ER7	ER	28.4558	U6	18.0336	10.4222	-10.4222
	MIR1248	ER8	ER	28.9308	U6	17.9104	11.0204	-11.0204
	MIR1248	ER9	ER	29.1779	U6	18.4801	10.6979	-10.6979
	MIR1248	ER10	ER	30.2928	U6	18.0052	12.2877	-12.2877
	MIR1248	ER11	ER	30.0044	U6	18.967	11.0375	-11.0375
	MIR1248	ER12	ER	29.9164	U6	18.549	11.3674	-11.3674
	MIR1248	ER13	ER	29.227	U6	18.2086	11.0184	-11.0184
	MIR1248	ER14	ER	30.0354	U6	18.6599	11.3755	-11.3755
	MIR1248	ER15	ER	27.3207	U6	18.7098	8.61094	-8.61094
	MIR1248	ER16	ER	29.4759	U6	19.1041	10.3718	-10.3718
	MIR1248	ER17	ER	29.7122	U6	18.8293	10.8829	-10.8829

## Sheet: README
	Target: miR-1248-59 or U6 (used to normalize data).
	Group: CTL (Control, samples C1-C16) and ER (Environmental Risk, samples E1-E17)
	Cq mean: mean Cq of 2-3 qPCR wells.
	DeltaCq: miR-1248Cq minus U6 Cq.
	-DeltaCq: negative DeltaCq, used to easily visualize the data.
