# Supplementary material for: miR-708-5p is elevated in bipolar patients and can induce mood disorder-associated behavior in mice
Source: EMBO Rep. 2025 Mar 10;26(8):2121–45. doi: 10.1038/s44319-025-00410-y (PMC12019553; doi:10.1038/s44319-025-00410-y)
Supplement: Supplementary file 9 — Source Data for Expanded View and Appendix Figures [file 44319_2025_410_MOESM9_ESM.zip › Source Data for Expanded View and Appendix/Expanded View/Figure EV2/EV2B/EV2B.xlsx]

## Sheet: EV2B
	Group	Firefly/renilla ratio
	hpCTL + 2xPBS	2.32
	hpCTL + 2xPBS	1.3
	hpCTL + 2xPBS	2.08
	hp708 + 2xPBS	0.6
	hp708 + 2xPBS	0.46
	hp708 + 2xPBS	0.63

## Sheet: README
	Firefly/renilla ratio: firefly absorbance divided by renilla absorbance.
	Replicates: 3.
	Groups: hpCTL vs hp708 (miR-708-5p overexpression).
