# Supplementary material for: miR-708-5p is elevated in bipolar patients and can induce mood disorder-associated behavior in mice
Source: EMBO Rep. 2025 Mar 10;26(8):2121–45. doi: 10.1038/s44319-025-00410-y (PMC12019553; doi:10.1038/s44319-025-00410-y)
Supplement: Supplementary file 9 — Source Data for Expanded View and Appendix Figures [file 44319_2025_410_MOESM9_ESM.zip › Source Data for Expanded View and Appendix/Expanded View/Figure EV2/EV2D-E-F/EV2D-F.xlsx]

## Sheet: EV2D-F
			Figure EV2D		Figure EV2F	Figure EV2E
	Group	Animal n	Novel obj (s)	Familiar obj (s)	Total exploration (s)	% novel
	hpCTL	462	39	30	69	56.5217
	hpCTL	463	47	39	86	54.6512
	hpCTL	466	32	26	58	55.1724
	hpCTL	467	29	18	47	61.7021
	hpCTL	470	49	38	87	56.3218
	hpCTL	471	27	21	48	56.25
	hpCTL	474	21	13	34	61.7647
	hpCTL	475	31	17	48	64.5833
	hpCTL	478	0	0	0	#DIV/0!	Mouse 478 spent less than 20s exploring the objects, and was therefore excluded from the final results.
	hpCTL	479	35	54	89	39.3258	Mouse 479 climbed a lot in the flask (familiar object), and was therefore excluded from analysis.
	hpCTL	482	37	30	67	55.2239
	hpCTL	483	45	33	78	57.6923
	hp708	464	33	28.5	61.5	53.6585
	hp708	465	30	32	62	48.3871
	hp708	468	31	32	63	49.2063
	hp708	469	17	14	31	54.8387
	hp708	472	48	34	82	58.5366
	hp708	473	48	51	99	48.4848
	hp708	476	27	31	58	46.5517
	hp708	477	28	25	53	52.8302
	hp708	480	29	25	54	53.7037
	hp708	481	40	48	88	45.4545
	hp708	484	24	23	47	51.0638
	hp708	485	17	16	33	51.5152

## Sheet: README
	Groups: hpCTL, hp708.
	Animal n: animal number (internal reference only).
	Novel obj (s): time spent exploring the novel object (Figure EV2D).
	Familiar obj (s): time spent exploring the familiar object (Figure EV2D).
	Total exploration (s): time exploring the novel plus the familiar object (Figure EV2F). Mice that explore both objects for less than 20s should be excluded from the test.
	%Novel (discrimination index): percent of the time exploring the novel object (Figure EV2E).
