# Supplementary material for: miR-708-5p is elevated in bipolar patients and can induce mood disorder-associated behavior in mice
Source: EMBO Rep. 2025 Mar 10;26(8):2121–45. doi: 10.1038/s44319-025-00410-y (PMC12019553; doi:10.1038/s44319-025-00410-y)
Supplement: Supplementary file 9 — Source Data for Expanded View and Appendix Figures [file 44319_2025_410_MOESM9_ESM.zip › Source Data for Expanded View and Appendix/Expanded View/Figure EV2/EV2G/EV2G.xlsx]

## Sheet: EV2G
	Group	Animal n	Marbles buried
	hpCTL	462	11
	hpCTL	463	12
	hpCTL	466	4
	hpCTL	467	10
	hpCTL	470	15
	hpCTL	471	13
	hpCTL	474	4
	hpCTL	478	3
	hpCTL	479	7
	hpCTL	482	12
	hpCTL	483	8
	hp708	464	13
	hp708	465	18
	hp708	468	11
	hp708	469	9
	hp708	472	11
	hp708	473	13
	hp708	476	10
	hp708	477	19
	hp708	480	7
	hp708	481	9
	hp708	484	12
	hp708	485	16

## Sheet: README
	Groups: hpCTL, hp708.
	Animal n: animal number (internal reference only).
	Marbles buried: number of marbles more than 2/3 buried over 30 min.
