# Supplementary material for: miR-708-5p is elevated in bipolar patients and can induce mood disorder-associated behavior in mice
Source: EMBO Rep. 2025 Mar 10;26(8):2121–45. doi: 10.1038/s44319-025-00410-y (PMC12019553; doi:10.1038/s44319-025-00410-y)
Supplement: Supplementary file 9 — Source Data for Expanded View and Appendix Figures [file 44319_2025_410_MOESM9_ESM.zip › Source Data for Expanded View and Appendix/Expanded View/Figure EV3/EV3D/EV3D.xlsx]

## Sheet: EV3D
	Group	Firefly/renilla ratio
	spCTL + 2xPBS	1.71
	spCTL + 2xPBS	1.02
	spCTL + 2xPBS	1.31
	sp708 + 2xPBS	2.5
	sp708 + 2xPBS	1.34
	sp708 + 2xPBS	2.26

## Sheet: README
	Firefly/renilla ratio: firefly absorbance divided by renilla absorbance.
	Replicates: 3.
	Groups: spCTL vs sp708 (miR-708-5p loss-of-function).
