# Supplementary material for: miR-708-5p is elevated in bipolar patients and can induce mood disorder-associated behavior in mice
Source: EMBO Rep. 2025 Mar 10;26(8):2121–45. doi: 10.1038/s44319-025-00410-y (PMC12019553; doi:10.1038/s44319-025-00410-y)
Supplement: Supplementary file 9 — Source Data for Expanded View and Appendix Figures [file 44319_2025_410_MOESM9_ESM.zip › Source Data for Expanded View and Appendix/Expanded View/Figure EV4/EV4A-D/EV4A-D.xlsx]

## Sheet: EV4A and EV4C
	Figure 6C									Figure EV4A		Figure EV4C
	Target	Sample	Group	Cq Mean	Target	Cq Mean	ΔCq	-ΔCq		BD subtype		BD state
	miR-708	91	Healthy Control	30.4213	U6	20.3513	10.07	-10.07		x		x
	miR-708	102	Healthy Control	32.0215	U6	20.8615	11.16	-11.16		x		x
	miR-708	321	Healthy Control	31.7638	U6	20.9538	10.81	-10.81		x		x
	miR-708	697	Healthy Control	30.2763	U6	20.9363	9.34	-9.34		x		x
	miR-708	934	Healthy Control	32.7083	U6	21.0283	11.68	-11.68		x		x
	miR-708	976	Healthy Control	31.2649	U6	22.1349	9.13	-9.13		x		x
	miR-708	1012	Healthy Control	33.5668	U6	21.1968	12.37	-12.37		x		x
	miR-708	1075	Healthy Control	30.9259	U6	20.5759	10.35	-10.35		x		x
	miR-708	1248	Healthy Control	33.233	U6	20.443	12.79	-12.79		x		x
	miR-708	1265	Healthy Control	32.9417	U6	21.1417	11.8	-11.8		x		x
	miR-708	1313	Healthy Control	31.4004	U6	22.5704	8.83	-8.83		x		x
	miR-708	2011	Healthy Control	29.9714	U6	20.9514	9.02	-9.02		x		x
	miR-708	2088	Healthy Control	33.5968	U6	21.0768	12.52	-12.52		x		x
	miR-708	2169	Healthy Control	35.4273	U6	20.9773	14.45	-14.45		x		x
	miR-708	2312	Healthy Control	31.2863	U6	21.1263	10.16	-10.16		x		x
	miR-708	2488	Healthy Control	34.9051	U6	20.6951	14.21	-14.21		x		x
	miR-708	2489	Healthy Control	29.2817	U6	21.1117	8.17	-8.17		x		x
	miR-708	2690	Healthy Control	34.6302	U6	20.5302	14.1	-14.1		x		x
	miR-708	2746	Healthy Control	30.5089	U6	21.0689	9.44	-9.44		x		x
	miR-708	2778	Healthy Control	30.46	U6	21.27	9.19	-9.19		x		x
	miR-708	2794	Healthy Control	29.5103	U6	20.6603	8.85	-8.85		x		x
	miR-708	2876	Healthy Control	33.2226	U6	20.6826	12.54	-12.54		x		x
	miR-708	3050	Healthy Control	32.3726	U6	19.9926	12.38	-12.38		x		x
	miR-708	3064	Healthy Control	33.3774	U6	20.3774	13	-13		x		x
	miR-708	3132	Healthy Control	33.7039	U6	20.9039	12.8	-12.8		x		x
	miR-708	122	BD	35.88	U6	23.47	12.41	-12.41		BD I		Euthymic
	miR-708	127	BD	30	U6	22.35	7.65	-7.65		no info - excluded		Manic
	miR-708	284	BD	30.73	U6	21.29	9.44	-9.44		BD II		Euthymic
	miR-708	350	BD	31.92	U6	21.78	10.14	-10.14		BD II		Depressive
	miR-708	359	BD	29.96	U6	21.93	8.03	-8.03		BD II		no info - excluded
	miR-708	432	BD	30.29	U6	21.14	9.15	-9.15		BD II		Depressive
	miR-708	736	BD	33.92	U6	22.04	11.88	-11.88		BD II		no info - excluded
	miR-708	877	BD	33.33	U6	21.58	11.75	-11.75		BD I		no info - excluded
	miR-708	918	BD	30.87	U6	22.61	8.26	-8.26		BD II		no info - excluded
	miR-708	1033	BD	29.65	U6	21.89	7.76	-7.76		BD I		no info - excluded
	miR-708	1107	BD	33.75	U6	21.96	11.79	-11.79		BD II		Hypomanic
	miR-708	1209	BD	30.79	U6	22.96	7.83	-7.83		BD I		Depressive
	miR-708	1342	BD	30.29	U6	22.2	8.09	-8.09		BD II		Euthymic
	miR-708	2070	BD	30.02	U6	21.69	8.33	-8.33		BD II		Hypomanic
	miR-708	2235	BD	31.73	U6	22.49	9.24	-9.24		BD II		no info - excluded
	miR-708	2332	BD	28.36	U6	22.83	5.53	-5.53		BD I		no info - excluded
	miR-708	2547	BD	32.2	U6	21.57	10.63	-10.63		BD I		Euthymic
	miR-708	2609	BD	31.04	U6	22.25	8.79	-8.79		BD II		Euthymic
	miR-708	2636	BD	27.48	U6	21.67	5.81	-5.81		no info - excluded		Manic
	miR-708	2767	BD	33.04	U6	21.05	11.99	-11.99		BD I		Depressive
	miR-708	2785	BD	29.48	U6	21.07	8.41	-8.41		BD I		Depressive
	miR-708	2821	BD	30.4	U6	21.38	9.02	-9.02		BD I		Mixed
	miR-708	2846	BD	32.39	U6	21.65	10.74	-10.74		BD II		Depressive
	miR-708	2895	BD	29.9	U6	21.27	8.63	-8.63		BD II		Euthymic
	miR-708	2973	BD	28.94	U6	21.57	7.37	-7.37		BD I		Euthymic
	miR-708	3111	BD	33.7	U6	23.6	10.1	-10.1		BD II		Depressive

## Sheet: EV4B and EV4D
	Figure 6D									Figure EV4A		Figure EV4C
	Target	Sample	Group	Cq Mean	Target	Cq Mean	ΔCq	-ΔCq		BD subtype		BD state
	miR-708	26	Healthy Control	30.7654	U6	19.1901	11.5754	-11.5754		x		x
	miR-708	30	Healthy Control	33.7235	U6	19.9835	13.74	-13.74		x		x
	miR-708	84	Healthy Control	31.1587	U6	19.971	11.1877	-11.1877		x		x
	miR-708	152	Healthy Control	34.3295	U6	20.1217	14.2078	-14.2078		x		x
	miR-708	546	Healthy Control	32.5046	U6	19.3423	13.1623	-13.1623		x		x
	miR-708	748	Healthy Control	30.1274	U6	18.5501	11.5774	-11.5774		x		x
	miR-708	765	Healthy Control	33.2982	U6	19.8366	13.4616	-13.4616		x		x
	miR-708	781	Healthy Control	30.1766	U6	18.6133	11.5633	-11.5633		x		x
	miR-708	863	Healthy Control	30.9319	U6	20.4678	10.4641	-10.4641		x		x
	miR-708	896	Healthy Control	29.9145	U6	20.0598	9.8547	-9.8547		x		x
	miR-708	1021	Healthy Control	32.6269	U6	20.0744	12.5526	-12.5526		x		x
	miR-708	1047	Healthy Control	33.1271	U6	19.985	13.1421	-13.1421		x		x
	miR-708	1096	Healthy Control	32.5644	U6	18.4025	14.1619	-14.1619		x		x
	miR-708	1116	Healthy Control	32.5734	U6	20.2389	12.3346	-12.3346		x		x
	miR-708	1158	Healthy Control	32.3944	U6	20.1875	12.2069	-12.2069		x		x
	miR-708	1169	Healthy Control	30.4492	U6	20.4712	9.97796	-9.97796		x		x
	miR-708	1245	Healthy Control	30.2734	U6	19.4266	10.8468	-10.8468		x		x
	miR-708	1289	Healthy Control	34.464	U6	19.9212	14.5428	-14.5428		x		x
	miR-708	1290	Healthy Control	34.444	U6	20.0593	14.3847	-14.3847		x		x
	miR-708	2030	Healthy Control	29.7495	U6	18.4828	11.2667	-11.2667		x		x
	miR-708	2046	Healthy Control	33.3925	U6	19.8779	13.5146	-13.5146		x		x
	miR-708	2085	Healthy Control	30.5666	U6	20.1604	10.4062	-10.4062		x		x
	miR-708	2107	Healthy Control	34.0287	U6	18.825	15.2037	-15.2037		x		x
	miR-708	2125	Healthy Control	34.3653	U6	20.4219	13.9435	-13.9435		x		x
	miR-708	2223	Healthy Control	29.4811	U6	18.7251	10.756	-10.756		x		x
	miR-708	2322	Healthy Control	34.1966	U6	20.3726	13.8239	-13.8239		x		x
	miR-708	2607	Healthy Control	29.2618	U6	20.4319	8.82991	-8.82991		x		x
	miR-708	2718	Healthy Control	30.6477	U6	20.6264	10.0212	-10.0212		x		x
	miR-708	2962	Healthy Control	33.3154	U6	19.7264	13.589	-13.589		x		x
	miR-708	3094	Healthy Control	30.9861	U6	19.8097	11.1764	-11.1764		x		x
	miR-708	3144	Healthy Control	28.7572	U6	18.8953	9.86198	-9.86198		x		x
	miR-708	92	BD	34.7105	U6	22.951	11.7595	-11.7595		BD I		Hypomanic
	miR-708	408	BD	33.9291	U6	21.8615	12.0676	-12.0676		BD I		Depressive
	miR-708	467	BD	33.1874	U6	20.6257	12.5617	-12.5617		BD I		Manic
	miR-708	521	BD	32.7324	U6	21.3703	11.3621	-11.3621		BD II		Euthymic
	miR-708	635	BD	31.7603	U6	21.339	10.4213	-10.4213		BD II		Depressive
	miR-708	858	BD	33.142	U6	22.2634	10.8786	-10.8786		BD I		no info - excluded
	miR-708	869	BD	34.1562	U6	22.754	11.4022	-11.4022		BD II		no info - excluded
	miR-708	1032	BD	30.9286	U6	24.0897	6.83888	-6.83888		BD I		no info - excluded
	miR-708	1103	BD	33.8154	U6	22.9974	10.818	-10.818		BD I		Euthymic
	miR-708	1286	BD	29.6371	U6	21.6512	7.98584	-7.98584		BD II		no info - excluded
	miR-708	1378	BD	31.0913	U6	21.912	9.17924	-9.17924		BD I		Mixed
	miR-708	2038	BD	29.6963	U6	21.3499	8.34643	-8.34643		BD II		Depressive
	miR-708	2059	BD	34.7192	U6	24.6319	10.0873	-10.0873		BD I		Depressive
	miR-708	2092	BD	31.0358	U6	21.9677	9.0681	-9.0681		BD II		Depressive
	miR-708	2156	BD	31.1505	U6	20.6887	10.4619	-10.4619		BD II		Hypomanic
	miR-708	2224	BD	29.4399	U6	22.5994	6.84048	-6.84048		BD II		no info - excluded
	miR-708	2249	BD	31.0645	U6	21.504	9.56049	-9.56049		no info - excluded		no info - excluded
	miR-708	2250	BD	27.9144	U6	20.6667	7.2477	-7.2477		BD II		no info - excluded
	miR-708	2262	BD	30.096	U6	23.0506	7.04538	-7.04538		BD II		no info - excluded
	miR-708	2290	BD	28.1638	U6	21.2228	6.94098	-6.94098		BD II		no info - excluded
	miR-708	2358	BD	31.8765	U6	20.9953	10.8811	-10.8811		BD II		no info - excluded
	miR-708	2364	BD	27.7907	U6	19.8621	7.92861	-7.92861		BD II		no info - excluded
	miR-708	2368	BD	27.9528	U6	20.8207	7.13212	-7.13212		BD I		no info - excluded
	miR-708	2454	BD	33.3961	U6	21.8936	11.5025	-11.5025		BD I		no info - excluded
	miR-708	2479	BD	32.0616	U6	20.4885	11.5731	-11.5731		BD II		no info - excluded
	miR-708	2576	BD	28.8436	U6	21.0118	7.83181	-7.83181		BD II		no info - excluded
	miR-708	2613	BD	29.1719	U6	21.8569	7.31499	-7.31499		BD I		Depressive
	miR-708	2705	BD	33.8287	U6	21.2194	12.6092	-12.6092		BD II		Depressive
	miR-708	2737	BD	29.6815	U6	21.9816	7.6999	-7.6999		BD II		Depressive
	miR-708	2765	BD	27.7152	U6	21.4731	6.24206	-6.24206		BD II		Euthymic
	miR-708	2779	BD	29.7574	U6	20.642	9.11538	-9.11538		BD II		Hypomanic
	miR-708	2780	BD	33.4727	U6	21.6291	11.8436	-11.8436		BD I		Euthymic
	miR-708	2829	BD	30.3361	U6	21.3758	8.96029	-8.96029		BD II		Depressive
	miR-708	2848	BD	32.4954	U6	22.7559	9.73958	-9.73958		BD II		Hypomanic
	miR-708	2943	BD	30.2217	U6	21.4957	8.72598	-8.72598		BD II		Depressive
	miR-708	3113	BD	33.4112	U6	22.0392	11.3719	-11.3719		BD I		Depressive
	miR-708	3117	BD	29.6163	U6	21.561	8.05529	-8.05529		BD II		Hypomanic

## Sheet: README
	Same data as Figure 6C and 6D.
	BD samples separated into BD sybtype (Figure EV4A-B) and mood state (Figure EV4C-D).
