# Supplementary material for: miR-708-5p is elevated in bipolar patients and can induce mood disorder-associated behavior in mice
Source: EMBO Rep. 2025 Mar 10;26(8):2121–45. doi: 10.1038/s44319-025-00410-y (PMC12019553; doi:10.1038/s44319-025-00410-y)
Supplement: Supplementary file 9 — Source Data for Expanded View and Appendix Figures [file 44319_2025_410_MOESM9_ESM.zip › Source Data for Expanded View and Appendix/Expanded View/Figure EV4/EV4E/EV4E.xlsx]

## Sheet: EV4E
	Sex	Target	Sample	Group	Cq mean	Target	Cq mean	ΔCq	-ΔCq		Male_CTL	Male_SCZ		Female_CTL	Female_SCZ
	Male	MIR708	54	CTL	30.7191	U6	19.7248	10.9942	-10.9942		-10.9942	-15.3108		-12.128	-8.6345
	Male	MIR708	381	CTL	32.5313	U6	19.6918	12.8394	-12.8394		-12.8394	-12.4747		-10.8976	-10.656
	Male	MIR708	402	CTL	34.1285	U6	20.9012	13.2273	-13.2273		-13.2273	-14.103		-14.342	-9.6374
	Male	MIR708	711	CTL	30.3917	U6	19.7664	10.6253	-10.6253		-10.6253	-13.1003		-13.9811	-9.55664
	Male	MIR708	1045	CTL	33.5907	U6	20.4104	13.1802	-13.1802		-13.1802	-9.22624		-12.7733	-12.0693
	Male	MIR708	1079	CTL	30.1001	U6	20.6663	9.43379	-9.43379		-9.43379	-10.035		-8.65319	-9.63446
	Male	MIR708	1110	CTL	28.5933	U6	19.1467	9.44655	-9.44655		-9.44655	-10.5017		-11.2381	-12.6996
	Male	MIR708	1154	CTL	29.5422	U6	20.5725	8.96963	-8.96963		-8.96963	-8.18067		-10.5859	-12.0448
	Male	MIR708	1176	CTL	28.2379	U6	22.5041	5.73373	-5.73373		-5.73373	-10.2913
	Male	MIR708	2544	CTL	34.6702	U6	20.0357	14.6344	-14.6344		-14.6344	-10.3172
	Male	MIR708	2961	CTL	29.0596	U6	19.9067	9.15288	-9.15288		-9.15288	-12.115
	Female	MIR708	65	CTL	33.3402	U6	21.2122	12.128	-12.128			-10.5452
	Female	MIR708	126	CTL	31.1902	U6	20.2926	10.8976	-10.8976			-9.04977
	Female	MIR708	593	CTL	33.8925	U6	19.5505	14.342	-14.342			-13.6141
	Female	MIR708	1020	CTL	33.5665	U6	19.5854	13.9811	-13.9811			-13.7062
	Female	MIR708	1046	CTL	32.3303	U6	19.557	12.7733	-12.7733
	Female	MIR708	1070	CTL	28.7264	U6	20.0733	8.65319	-8.65319
	Female	MIR708	1089	CTL	30.949	U6	19.7109	11.2381	-11.2381
	Female	MIR708	1173	CTL	30.3084	U6	19.7224	10.5859	-10.5859
	Male	MIR708	41	SCZ	34.6428	U6	19.332	15.3108	-15.3108
	Male	MIR708	404	SCZ	33.2451	U6	20.7704	12.4747	-12.4747
	Male	MIR708	692	SCZ	33.9504	U6	19.8474	14.103	-14.103
	Male	MIR708	700	SCZ	32.786	U6	19.6857	13.1003	-13.1003
	Male	MIR708	735	SCZ	30.3273	U6	21.1011	9.22624	-9.22624
	Male	MIR708	758	SCZ	30.2119	U6	20.1769	10.035	-10.035
	Male	MIR708	829	SCZ	30.3816	U6	19.8798	10.5017	-10.5017
	Male	MIR708	953	SCZ	28.4154	U6	20.2347	8.18067	-8.18067
	Male	MIR708	1162	SCZ	31.0557	U6	20.7644	10.2913	-10.2913
	Male	MIR708	1375	SCZ	30.3305	U6	20.0133	10.3172	-10.3172
	Male	MIR708	1377	SCZ	31.7835	U6	19.6685	12.115	-12.115
	Male	MIR708	2194	SCZ	30.235	U6	19.6898	10.5452	-10.5452
	Male	MIR708	2908	SCZ	29.3673	U6	20.3175	9.04977	-9.04977
	Male	MIR708	2946	SCZ	33.4838	U6	19.8697	13.6141	-13.6141
	Male	MIR708	3080	SCZ	33.7807	U6	20.0745	13.7062	-13.7062
	Female	MIR708	502	SCZ	28.1621	U6	19.5276	8.6345	-8.6345
	Female	MIR708	541	SCZ	30.4548	U6	19.7988	10.656	-10.656
	Female	MIR708	703	SCZ	29.0293	U6	19.3919	9.6374	-9.6374
	Female	MIR708	1347	SCZ	29.3668	U6	19.8102	9.55664	-9.55664
	Female	MIR708	1372	SCZ	32.0967	U6	20.0274	12.0693	-12.0693
	Female	MIR708	2382	SCZ	29.7082	U6	20.0738	9.63446	-9.63446
	Female	MIR708	2911	SCZ	32.4399	U6	19.7402	12.6996	-12.6996
	Female	MIR708	2938	SCZ	31.7739	U6	19.7291	12.0448	-12.0448

## Sheet: README
	Sex: males and females.
	Target: miR-708-5p or U6 (used to normalize data).
	Group: CTL (males=11, females=8), SCZ (males=15, females=8).
	Cq mean: mean Cq of 2-3 qPCR wells.
	DeltaCq: miR-708-5p Cq minus U6 Cq.
	-DeltaCq: negative DeltaCq, used to easily visualize the data.
